# Supplementary material for: Mapping mitochondrial morphology and function: COX-SBFSEM reveals patterns in mitochondrial disease
Source: Commun Biol. 2025 Jan 9;8:24. doi: 10.1038/s42003-024-07389-7 (PMC11718190; doi:10.1038/s42003-024-07389-7)
Supplement: Supplementary file 3 — Supplementary data 1 [file 42003_2024_7389_MOESM3_ESM.xlsx]

## Sheet: Figure 2
COX ACTIVITIES
P1	P2	P3	P4
17.8085	42.8196	229.382	220.735
17.8427	43.4309	213.49	200.866
51.7749	45.0392	198.551	208.423
53.7212	45.0671	237.662	224.064
53.7246	47.076	206.203	204.069
56.4067	49.1527	203.972	204.412
62.9333	49.2074	230.391	207.387
66.5362	51.0131	223.12	204.191
69.6535	52.1227	232.261	235.869
70.2123	52.6566	198.871	224.583
75.8547	52.8013	171.042	209.893
76.7705	55.3335	217.009	206.312
77.2763	55.4479	235.21	221.469
77.4531	56.0891	235.762	210.897
77.4705	56.62	183.444	207.937
77.9752	58.5228	217.766	217.698
78.1175	58.614	212.476	212.264
80.4483	58.7403	187.835	199.538
81.1148	58.8825	221.862	208.459
82.301	59.6937	233.36	232.299
82.6704	59.7371	200.103	187.512
83.5277	60.174	211.457	231.414
83.6098	61.6392	183.718	205.386
84.1045	62.714	224.408	231.829
84.7045	62.7331	222.723	200.524
86.0486	64.019	243.927	209.869
86.161	65.1643	230.592	196.845
86.629	65.326	235.788	209.179
86.8038	65.4582	229.982	230.122
87.2227	65.9777	226.069	223.653
87.2728	68.1093	220.449	213.629
87.3258	68.8422	221.68	167.927
87.4795	68.8895	227.873	211.7
88.2474	69.0016	243.568	208.692
88.3167	69.0121	213.854	202.553
88.5717	69.2539	214.935	199.197
89.0656	69.7801	217.464	220.536
89.223	69.8125	201.265	209.91
89.3089	70.0037	191.091	212.924
89.3134	70.1222	230.844	187.94
89.4544	70.1588	225.523	199.246
89.5028	71.4153	197.872	217.287
89.5077	71.5511	228.184	217.259
90.5482	71.8237	218.959	209.93
90.8812	71.9066	207.647	214.862
91.1061	72.6978	220.84	224.116
91.2928	72.6997	203.687	213.608
91.4518	73.0976	227.878	211.628
91.541	73.3578	232.837	228.634
91.6289	73.3682	220.496	222.877
91.6642	73.5975	212.45	212.803
91.7185	73.8031	209.694	209.131
91.8912	75.5547	221.115	225.362
91.9129	75.9166	235.215	213.351
92.04	77.0621	204.976	215.686
92.2687	77.6128	235.084	184.853
92.5291	77.6295	215.505	202.219
92.8119	79.0712	234.428	227.825
92.8182	79.7605	214.137	191.686
92.9898	80.5385	229.563	208.174
93.0819	80.5679	239.386	202.396
93.5782	81.0242	223.428	173.847
93.6024	81.3686	238.453	179.816
93.6191	81.6546	231.976	203.257
94.2884	83.4514	185.644	225.166
94.292	83.6366	198.296	199.22
94.448	83.7275	176.124	227.97
94.4764	83.8794	229.924	208.431
95.2327	83.9792	236.611	219.508
95.2351	84.2046	209.442	212.11
95.4828	84.5688	244.651	214.533
95.4977	84.6209	206.879	168.046
95.5432	85.17	224.416	208.419
96.0241	85.4779	205.786	196.465
96.0269	85.614	223.781	209.525
96.2148	87.0379	221.444	189.818
96.7649	87.204	207.355	193.05
97.062	87.2981	242.292	222.989
97.149	87.3901	234.814	225.165
97.218	87.6388	210.327	185.283
97.5492	87.9215	223.907	209.884
97.7382	88.0151	239.052	190.275
97.8205	88.5527	228.692	215.146
97.8755	88.7733	217.437	180.168
97.944	88.7864	243.958	229.035
98.0325	88.8916	174.767	223.718
98.1413	89.0152	230.179	212.098
98.2978	90.1146	210.379	210.949
99.0792	90.3547	245.604	213.982
99.1296	90.456	209.795	142.145
99.1788	90.8081	228.803	181.54
99.1979	90.9317	221.548	225.896
99.227	91.0588	240.057	213.307
99.3669	91.567	198.365	205.223
99.388	91.74	220.568	210.085
99.7814	91.8574	229.344	221.572
99.9128	91.9352	231.82	104.71
100.019	92.1493	234.774	120.546
100.22	92.249	238.185	231.858
100.288	93.0335	234.243	215.846
100.464	94.2784	243.012	215.186
100.516	94.31	237.86	217.934
100.796	94.4855	210.054	192.621
100.806	94.6032	222.868	219.002
101.283	94.8448	226.423	214.263
101.519	95.35	236.685	195.49
101.52	95.7503	227.773	209.038
101.568	95.8646	232.264	139.226
101.577	96.2755	238.388	106.422
101.703	96.3101	178.802	223.823
101.728	96.4452	226.54	213.696
101.854	96.5039	233.996	174.321
101.875	96.8562	242.233	220.34
102.035	96.9734	236.975	206.237
102.137	97.1843	228.423	193.63
102.248	97.5567	235.58	199.184
102.295	97.565	234.734	197.064
102.331	97.7058	222.209	217.536
102.337	97.7067	217.811	222.418
102.46	97.7547	226.254	229.939
102.601	98.1846	208.684	208.374
102.622	98.4642	218.154	164.513
102.637	98.5442	216.731	212.985
102.767	98.7254	233.431	216.547
102.831	98.874	241.06	181.812
103.004	98.9375	223.57	219.498
103.092	99.0772	216.037	188.994
103.136	99.2346	243.824	213.118
103.146	99.4155	226.232	220.811
103.165	99.4289	225.152	220.056
103.175	99.6264	233.743	220.645
103.287	99.6561	239.254	204.906
103.462	99.8468	215.206	227.532
103.486	100.592	229.328	213.448
103.585	101.069	222.182	214.087
103.81	101.753	208.733	223.532
103.886	102.018	220.838	157.061
103.983	102.192	219.981	206.56
103.999	102.298	221.308	196.44
104.104	102.424	214.421	192.692
104.197	102.841	238.766	197.737
104.232	103.555	232.445	193.056
104.316	103.601	231.418	207.055
104.36	104.322	243.519	209.297
104.362	104.521	210.609	190.155
104.51	104.59	226.48	209.816
104.557	105.216	242.59	210.548
104.562	105.368	235.97	213.129
104.572	105.386	221.097	214.655
104.828	105.602	231.648	227.357
105.116	105.602	247.286	209.221
105.212	106.097	221.616	206.979
105.357	106.459	218.975	184.501
105.432	106.579	207.692	220.353
105.483	106.703	219.307	218.031
105.552	106.764	229.098	223.655
105.689	106.953	239.624	218.505
105.738	107.072	211.697	219.022
105.979	107.147	223.226	231.65
106.194	107.234	227.414	200.862
106.698	107.375	210.147	217.095
106.706	107.403	214.49	219.441
106.808	107.573	206.482	198.041
106.835	107.806	207.288	204.897
107.154	107.902	245.718	229.772
107.241	107.903	189.534	224.248
107.26	107.991	191.143	218.142
107.313	108.104	202.678	223.509
107.544	108.158	234.021	228.976
107.586	108.399	230.314	225.873
107.734	108.7	210.145	231.06
107.999	108.747	232.378	225.682
108.014	108.762	206.612	219.621
108.053	109.056	219.062	226.107
108.069	109.077	194.986	233.221
108.171	109.084	213.639	224.888
108.247	109.164	200.839	204.467
108.34	109.2	200.038	220.595
108.392	109.895	219.192	214.721
108.42	109.911	217.341	232.248
108.517	110.035	228.665	218.391
108.526	110.304	214.744	237.835
108.622	110.356	237.237	232.944
108.639	110.699	222.916	237.013
108.781	110.769	201.935	218.249
108.806	110.991	237.297	130.445
108.87	111.259	207.933	221.669
108.968	111.269	200.445	211.736
109.089	111.362	207.365	190.902
109.11	111.431	224.776	219.058
109.16	111.547	214.091	188.201
109.164	112.082	216.923	208.98
109.251	112.173	225.959	178.672
109.328	112.236	226.576	213.194
109.391	112.271	244.608	208.37
109.43	112.298	251.242	216.904
109.448	112.65	249.091	177.747
109.533	112.65	227.589	194.248
109.546	112.957	224.466	194.726
109.563	113.383	234.761	212.933
109.622	113.693	233.79	183.672
109.695	113.847	210.118	177.669
109.748	113.958	228.961	209.544
109.768	114.06	207.334	216.962
109.835	114.081	220.258	191.785
109.895	114.092	216.778	220.917
109.921	114.14	227.311	160.221
110.068	114.379	210.358	204.549
110.069	114.522	206.206	186.275
110.168	114.53	215.965	209.287
110.313	114.596	201.556	223.49
110.428	114.849	216.761	212.001
110.432	114.96	234.277	230.277
110.446	115.016	227.348	198.515
110.455	115.078	224.157	199.317
110.653	115.241	227.771	228.44
110.682	115.241	230.81	229.198
110.704	115.265	247.35	228.884
110.804	115.276	232.846	232.655
110.861	115.553	223.826	193.162
110.863	115.573	214.341	209.621
110.885	115.625	209.214	213.651
110.897	115.862	222.651	221.258
110.927	116.044	225.843	223.106
111.005	116.103	229.054	233.309
111.005	116.119	193.824	151.344
111.054	116.126	228.653	214.365
111.084	116.216	230.055	226.225
111.188	116.232	233.146	184.997
111.194	116.351	227.953	224.217
111.294	116.659	239.667	238.482
111.329	116.688	238.539	177.22
111.397	116.823	229.381	213.166
111.419	116.952	239.497	211.7
111.512	117.119	232.78	219.066
111.657	117.294	218.274	235.63
111.73	117.715	210.91	224.042
111.944	117.717	226.462	193.453
111.97	117.907	222.332	204.051
112.053	117.918	234.721	163.749
112.148	117.93	230.585	219.059
112.149	117.985	225.527	173.667
112.288	118.052	208.955	216.04
112.294	118.187	240.263	188.201
112.301	118.287	222.038	231.399
112.472	118.415	242.321	220.905
112.486	118.714	213.137	224.647
112.583	118.774	226.777	241.92
112.755	118.774	227.061	220.562
112.84	118.924	229.941	226.757
112.955	118.967	239.657	234.194
113.027	119.082	207.37	220.218
113.074	119.455	224.27	226.015
113.134	119.919	219.792	193.186
113.138	120.356	209.943	220.982
113.139	120.531	217.294	214.094
113.174	120.652	205.731	228.977
113.266	120.732	211.698	233.737
113.304	120.915	226.497	196.13
113.334	120.959	231.645	195.808
113.39	121.391	202.11	212.389
113.414	121.494	236.012	215.679
113.433	121.539	217.748	231.979
113.438	121.863	205.989	218.555
113.457	122.351	241.061	235.688
113.495	122.527	196.15	217.385
113.501	122.543	213.638	213.427
113.687	122.72	234.004	219.59
113.7	122.747	202.542	236.409
113.727	122.778	205.094	212.048
113.775	123.22	193.178	205.478
113.822	123.273	232.236	158.725
113.858	123.308	234.76	220.949
113.901	123.376	232.817	233.75
113.938	123.477	238.995	229.044
113.94	123.485	233.352	215.411
114.272	123.584	221.727	206.377
114.296	123.606	237.941	197.967
114.352	123.613	242.856	184.847
114.358	123.814	251.089	167.783
114.404	123.947	242.098	215.348
114.473	124.274	226.15	207.649
114.569	124.341	224.797	238.471
114.587	124.604	241.618	236.77
114.595	125.143	227.793	216.718
114.677	125.16	233.46	207.938
114.895	125.355	242.351	220.345
114.988	125.429	237.247	204.331
115.074	125.487	218.525	207.291
115.211	125.646	241.151	220.403
115.309	125.818	218.266	188.397
115.31	125.903	224.179	225.905
115.343	126.054	242.551	222.537
115.358	126.087	233.401	216.629
115.445	126.438	236.732	228.8
115.468	126.457	221.299	219.553
115.522	126.528	217.389	216.342
115.552	126.765	206.337	219.743
115.563	126.828	186.172	217.667
115.588	126.86	215.309	203.993
115.688	126.924	231.632	202.576
115.841	126.925	197.416	227.791
115.857	127.027	193.544	227.384
115.868	127.173	219.593	235.418
115.931	127.476	223.82	237.19
115.934	127.621	233.949	217.237
116.011	127.641	233.468	177.713
116.061	127.783	228.456	206.933
116.081	127.988	241.571	205.098
116.083	128.195	220.036	220.821
116.111	128.195	247.681	179.091
116.172	128.32	238.801	236.13
116.297	128.421	243.432	230
116.301	128.488	238.556	230.889
116.393	128.511	212.467	225.37
116.415	128.628	239.627	224.827
116.504	128.777	225.303	241.137
116.518	128.824	220.129	205.47
116.532	128.964	228.312	228.79
116.629	129.014	198.331	195.291
116.656	129.065	194.691	218.441
116.678	129.359	228.689	215.597
116.712	129.532	232.553	235.846
116.754	129.694	199.993	222.177
116.772	129.758	187.652	207.528
116.801	129.898	214.714	207.138
116.858	129.963	185.135	217.308
116.869	130.173	225.071	231.149
116.927	130.831	195.586	214.086
116.998	130.976	237.495	215.777
117.023	131.171	246.786	206.052
117.047	131.492	249.256	213.804
117.079	131.521	210.889	223.345
117.126	131.531	227.814	228.09
117.207	131.761	229.428	209.714
117.256	131.764	242.236	196.254
117.315	131.85	242.603	196.479
117.331	131.926	227.54	231.247
117.365	132.481	219.007	199.577
117.593	132.595	232.25	232.723
117.603	132.693	236.393	182.548
117.648	133.024	225.404	220.81
117.65	133.108	222.245	202.77
117.656	133.263	236.996	217.619
117.711	133.385	234.061	216.89
117.75	133.428	205.376	222.124
117.759	133.535	230.694	193.561
117.788	133.596	214.473	222.013
117.846	133.599	216.041	225.644
117.864	133.826	227.235	223.287
117.865	133.831	232.812	213.553
117.945	133.844	213.863	218.285
118.002	133.924	217.422	192.547
118.075	133.968	235.429	161.435
118.128	134.053	198.745	214.618
118.198	134.097	208.906	113.294
118.239	134.123	233.83	206.791
118.326	134.303	229.795	176.263
118.326	134.325	233.307	186.798
118.327	134.455	216.749	179.94
118.327	134.461	209.133	189.826
118.355	134.596	210.631	197.488
118.388	134.601	194.989	187.547
118.441	134.663	219.409	217.415
118.551	134.955	211.505	161.397
118.565	134.979	241.304	176.33
118.579	135.18	195.61	216.607
118.601	135.231	222.694	206.461
118.605	135.247	229.362	230.499
118.648	135.249	210.887	224.109
118.666	135.484	203.065	214.906
118.706	135.493	189.686	189.98
118.819	135.972	192.757	217.794
118.828	136.17	223.622	208.901
118.897	136.19	238.494	151.031
118.93	136.591	220.718	216.986
118.96	136.638	221.658	192.494
119.027	136.704	200.768	210.365
119.035	136.996	198.094	183.312
119.047	137.007	202.401	225.723
119.078	137.072	212.329	216.976
119.09	137.105	224.261	209.881
119.103	137.139	223.865	229.372
119.192	137.178	197.895	209.382
119.236	137.331	239.96	219.53
119.374	137.368	228.714	195.116
119.41	137.649	225.543	228.752
119.494	137.706	231.677	223.325
119.526	137.743	220.73	207.253
119.539	137.902	224.945	212.418
119.585	137.963	220.993	228.368
119.607	138.053	226.458	213.329
119.649	138.489	225.227	214.985
119.659	138.504	223.661	234.842
119.727	138.52	195.866	222.487
119.753	138.535	224.54	214.957
119.864	138.536	235.323	191.061
119.929	138.574	216.374	200.551
119.965	138.993	221.921	185.166
120.078	139.004	207.677	173.449
120.245	139.056	195.627	185.572
120.342	139.151	219.446	153.108
120.418	139.248	233.237	155.066
120.529	139.263	197.208	183.824
120.557	139.399	213.388	205.178
120.557	139.459	224.029	111.973
120.673	139.547	194.973	161.359
120.682	139.658	214.943	168.718
120.713	139.859	198.486	214.672
120.722	139.916	198.361	238.194
120.724	140.021	181.91	219.848
120.763	140.056	237.062	218.355
120.901	140.068	235.664	201.301
120.921	140.137	234.722	235.366
120.938	140.194	225.379	218.405
120.946	140.292	197.775	208.74
120.983	140.376	236.188	228.977
121.009	140.531	244.952	211.086
121.071	140.592	229.704	198.186
121.087	141.111	210.676	223.641
121.098	141.233	232.487	222.786
121.1	141.381	214.073	230.484
121.132	141.435	240.017	196.582
121.215	141.654	239.286	222.112
121.316	141.727	247.037	215.616
121.317	142.132	233.686	204.036
121.379	142.163	209.712	207.463
121.45	142.343	223.992	216.647
121.469	142.511	220.502	226.538
121.501	142.734	228.993	181.241
121.512	142.808	248.011	225.426
121.528	142.863	244.548	231.438
121.53	143.017	245.734	192.742
121.533	143.138	240.576	229.674
121.535	143.194	244.212	209.084
121.535	143.27	219.068	208.076
121.569	143.623	226.988	210.266
121.669	143.641	241.14	215.938
121.692	143.667	232.926	219.068
121.783	143.688	227.62	206.043
121.832	143.731	239.865	198.528
121.841	143.851	225.884	199.644
121.858	143.901	239.784	166.526
121.893	143.954	230.245	223.473
121.893	144.302	225.923	220.235
121.918	144.524	238.241	204.181
121.925	144.612	242.612	175.94
121.937	144.651	239.394	202.298
121.977	145.177	235.756	216.29
122.018	145.18	233.558	163.859
122.128	145.278	206.765	221.985
122.157	145.54	211.233	220.973
122.178	145.571	233.754	197.962
122.192	145.612	214.6	194.001
122.222	145.615	213.326	225.238
122.228	145.709	217.764	215.389
122.268	145.772	185.992	226.408
122.281	146.006	220.651	224.8
122.295	146.089	230.507	223.571
122.296	146.217	219.978	223.39
122.312	146.486	184.932	231.817
122.317	146.549	240.79	228.7
122.317	146.658	205.42	231.736
122.321	146.867	250.024	233.805
122.429	147.032	235.425	210.526
122.457	147.11	225.354	159.219
122.563	147.193	202.632	189.541
122.599	147.216	228.62	206.369
122.634	147.261	199.126	222.11
122.643	147.424	216.296	212.989
122.683	147.561	234.922	136.552
122.691	147.611	175.353	164.335
122.696	147.733	230.056	217.924
122.72	147.781	221.498	214.668
122.761	147.918	199.814	183.527
122.763	147.928	208.137	174.15
122.876	147.95	208.481	180.893
122.88	148.023	230.909	170.439
122.943	148.192	225.478	198.828
122.97	148.582	215.899	183.994
123.037	148.677	218.152	189.234
123.104	148.927	235.366	215.344
123.104	149.495	214.52	183.822
123.112	149.546	220.364	227.41
123.169	149.674	208.789	191.764
123.203	149.702	178.96	201.883
123.213	150.045	168.569	151.729
123.264	150.071	230.94	207.185
123.265	150.141	212.363	145.996
123.272	150.332	185.102	217.866
123.313	150.64	221.906	217.261
123.336	150.684	202.065	172.045
123.364	150.74	222.722	187.354
123.421	150.793	204.109	189.925
123.445	150.862	237.674	153.09
123.465	150.887	234.562	190.75
123.499	150.944	237.948	224.745
123.731	151.025	187.447	237.066
123.77	151.04	216.179	162.399
123.841	151.319	211.959	224.799
123.871	151.459	227.132	169.359
123.885	151.548	177.995	214.786
123.896	151.642	232.037	169.358
123.905	151.654	195.987	197.974
123.929	151.724	214.717	180.6
123.953	151.752	206.438	203.217
123.98	151.783	187.742	222.308
124.007	151.978	164.463	185.479
124.101	151.991	201.174	212.371
124.112	152.031	230.769	223.585
124.146	152.077	223.529	229.093
124.215	152.186	150.871	213.27
124.276	152.326	232.018	217.152
124.298	152.34	224.258	150.593
124.302	152.414	215.123	218.627
124.414	152.544	164.926	207.164
124.473	152.779	228.973	182.601
124.481	152.787	219.295	238.296
124.514	153.105	191.813	181.844
124.518	153.208	221.73	187.4
124.526	153.235	216.779	181.549
124.544	153.295	148.699	224.657
124.55	153.297	218.425	216.121
124.581	153.347	199.859	166.082
124.624	153.391	219.023	187.39
124.649	153.458	208.142	225.202
124.748	153.518	206.836	214.645
124.754	153.609	196.13	203.799
124.805	153.618	211.507	219.378
124.838	153.704	214.791	185.423
124.854	153.912	152.556	174.511
124.855	153.98	192.818	188.201
124.874	154.079	200.834	197.976
124.958	154.207	229.543	221.134
124.965	154.282	183.645	212.529
125.013	154.308	195.982	214.221
125.094	154.335	225.999	215.196
125.215	154.398	223.11	153.193
125.269	154.483	228.286	194.17
125.319	154.712	219.381	214.868
125.327	154.76	186.689	177.083
125.365	154.84	202.656	177.966
125.394	154.912	223.678	212.26
125.403	154.994	171.278	223.524
125.427	155.066	205.838	219.384
125.48	155.07	222.059	176.162
125.486	155.167	208.108	197.366
125.487	155.367	210.377	198.214
125.507	155.493	215.78	181.247
125.526	155.553	207.079	219.548
125.534	155.717	203.129	214.351
125.537	155.747	223.099	165.231
125.551	155.782	212.928	214.555
125.552	155.843	182.24	206.656
125.553	155.849	165.822	212.257
125.59	155.9	212.722	135.565
125.626	156.049	208.082	202.429
125.657	156.173	198.882	168.897
125.734	156.203	215.766	232.432
125.755	156.229	225.51	219.038
125.784	156.283	214.158	201.589
125.785	156.305	203.219	224.545
125.791	156.526	208.764	207.07
125.822	156.676	209.442	210.667
125.845	156.698	233.257	211.525
125.847	156.714	215.893	221.801
125.892	156.725	224.189	228.948
126.052	156.826	189.357	216.471
126.054	157.136	236.021	199.79
126.065	157.154	201.256	176.036
126.074	157.259	194.137	206.374
126.097	157.327	201.171	197.804
126.1	157.364	188.68	209.476
126.193	157.803	201.879	215.65
126.3	157.85	220.299	192.95
126.307	158.442	206.744	217.169
126.338	159.098	179.057	217.611
126.349	159.246	212.342	225.423
126.384	159.264	212.766	208.006
126.405	159.422	192.908	230.629
126.442	159.432	182.853	212.271
126.45	159.495	189.192	224.237
126.615	159.692	216.067	133.693
126.654	159.724	201.108	220.264
126.723	159.901	224.786	167.594
126.738	160.085	225.264	120.916
126.787	160.105	217.498	199.005
126.814	160.192	227.107	191.009
126.909	160.213	238.246	157.953
126.911	160.332	244.731	173.417
126.932	160.374	154.394	185.287
126.945	160.391	198.885	214.061
126.95	160.427	217.143	195.154
126.981	160.464	224.809	224.686
126.999	160.499	197.302	194.116
127.064	160.6	199.291	186.98
127.109	160.62	200.82	207.241
127.128	160.748	194.435	182.918
127.172	160.843	207.463	215.963
127.243	160.876	219.44	205.297
127.281	161.121	220.35	195.331
127.353	161.133	208.858	195.465
127.392	161.134	220.643	222.685
127.4	161.169	206.682	212.89
127.442	161.192	247.072	184.724
127.506	161.208	199.733	152.887
127.517	161.281	223.977	197.404
127.521	161.857	212.201	203.578
127.53	161.932	207.955	213.093
127.58	162.077	194.349	241.981
127.676	162.092	212.963	234.539
127.686	162.174	223.847	211.675
127.704	162.193	197.026	175.588
127.798	162.237	223.114	179.607
127.804	162.319	206.824	189.947
127.805	162.341	196.593	163.343
127.875	162.476	220.994	231.123
127.889	162.653	227.738	234.083
127.902	162.798	165.576	163.768
127.904	162.8	231.914	185.241
127.908	162.892	226.52	197.733
127.933	163.137	230.526	224.338
128.024	163.281	216.929	226.433
128.041	163.417	210.865	213.623
128.185	163.569	191.81	186.603
128.418	163.605	176.316	212.54
128.465	163.618	182.133	214.296
128.503	163.797	205.076	172.825
128.504	163.89	193.574	224.689
128.627	163.901	189.493	190.014
128.702	163.92	207.415	206.227
128.721	164.041	182.41	208.629
128.775	164.097	231.086	171.842
128.901	164.131	231.802	203.096
128.903	164.141	141.509	154.958
128.919	164.332	203.761	166.912
128.92	164.364	228.847	228.688
128.935	164.564	205.472	181.292
128.957	164.573	231.184	243.266
128.976	164.695	229.323	176.571
129.019	164.741	227.961	199.358
129.055	164.949	221.238	144.744
129.077	165.055	204.168	147.595
129.084	165.225	238.157	164.651
129.168	165.359	192.555	172.364
129.251	165.364	187.072	197.797
129.273	165.364	228.314	155.986
129.297	165.432	195.308	187.26
129.322	165.542	232.075	174.818
129.33	165.656	241.652	140.143
129.395	165.694	236.338	212.188
129.418	165.764	220.228	163.146
129.43	166.085	228.034	139.824
129.47	166.09	206.073	181.639
129.529	166.277	217.032	213.861
129.529	166.279	233.443	213.181
129.544	166.355	234.428	168.366
129.565	166.676	234.961	215.795
129.616	166.729	191.271	212.3
129.692	166.868	215.197	178.535
129.706	167.004	196.119	205.452
129.717	167.079	229.719	195
129.729	167.101	209.729	213.802
129.743	167.182	195.613	178.489
129.844	167.285	210.594	217.202
130.02	167.374	226.039	225.996
130.024	167.452	203.121	161.638
130.048	167.473	213.445	132.125
130.07	167.483	187.026	213.874
130.114	167.546	233.414	187.515
130.116	167.589	209.745	200.884
130.123	167.716	200.899	166.725
130.147	167.853	177.976	126.604
130.149	167.92	219.567	186.401
130.178	168.091	214.406	224.146
130.201	168.109	195.394	224.16
130.258	168.161	177.245	222.695
130.285	168.177	218.648	196.427
130.295	168.231	190.473	210.181
130.298	168.258	183.467	217.8
130.308	168.295	209.727	214.376
130.334	168.487	170.182	181.728
130.369	168.547	186.023	178.374
130.382	168.592	209.622	207.041
130.406	168.792	234.811	188.985
130.533	168.803	201.817	184.197
130.601	168.952	241.432	199.57
130.604	169.119	176.197	178.009
130.615	169.224	202.736	234.866
130.663	169.302	184.443	217.941
130.687	169.322	184.566	216.432
130.698	169.4	187.413	184.459
130.85	169.433	229.282	208.32
130.857	169.514	226.076	210.013
130.863	169.524	223.645	218.552
130.868	169.617	169.249	188.127
130.872	169.632	212.92	188.773
130.876	169.993	205.66	133.047
130.955	170.258	244.234	185.532
130.978	170.3	201.353	229.103
131.071	170.303	224.027	208.832
131.091	170.38	248.418	215.718
131.091	170.624	213.632	217.511
131.165	170.735	213.526	219.34
131.165	170.769	219.982	186.447
131.204	170.904	211.103	196.296
131.224	171.146	198.319	209.039
131.259	171.328	223.27	201.373
131.271	171.663	184.981	187.704
131.282	171.665	212.226	192.558
131.379	171.789	205.921	200.515
131.405	171.976	157.206	137.554
131.43	172.08	199.499	159.624
131.444	172.088	240.275	179.837
131.508	172.123	183.627	164.479
131.581	172.436	213.414	202.847
131.669	172.447	230.647	170.375
131.707	172.585	241.807	200.827
131.712	172.709	215.53	198.126
131.734	172.752	197.176	204.06
131.761	172.856	213.363	155.421
131.819	173.017	195.495	175.782
131.895	173.027	190.942	138.72
131.907	173.182	203.298	198.973
131.921	173.275	187.351	236.247
132.079	173.286	230.205	181.191
132.21	173.508	179.592	218.501
132.284	173.988	215.808	209.212
132.383	174.289	201.713	207.643
132.44	174.297	202.522	170.091
132.472	174.39	226.19	202.753
132.554	174.413	214.591	207.697
132.567	174.531	233.456	184.043
132.574	174.559	217.374	216.594
132.647	174.618	208.254	203.19
132.673	174.646	223.233	214.478
132.697	174.818	204.688	209.202
132.699	174.88	238.212	183.993
132.703	175.152	201.384	219.261
132.77	175.208	226.371	170.695
132.799	175.215	214.583	222.896
132.892	175.261	221.661	214.729
132.915	175.283	219.254	196.09
132.945	175.365	226.771	176.404
132.965	175.555	223.041	217.085
132.966	175.779	233.861	207.449
132.999	176.005	212.104	234.043
132.999	176.06	213.792	214.381
133.026	176.138	208.456	217.662
133.074	176.145	194.334	210.13
133.188	176.184	193.279	157.034
133.239	176.209	221.339	187.399
133.269	176.293	195.735	227.675
133.274	176.431	187.44	215.062
133.279	176.589	197.684	178.795
133.302	176.658	218.895	193.003
133.321	176.845	188.435	197.396
133.348	177.118	216.995	216.229
133.437	177.213	217.472	182.824
133.476	177.547	228.871	187.109
133.496	177.753	232.889	120.758
133.535	178.08	219.077	154.517
133.545	178.15	230.574	147.584
133.582	178.16	193.088	145.539
133.633	178.313	239.865	188.532
133.665	178.348	222.568	156.952
133.861	178.549	189.128	212.551
133.952	178.699	210.672	109.995
134.09	178.962	210.405	178.776
134.132	179.236	200.797	146.351
134.154	179.27	233.6	182.19
134.239	179.397	229.906	224.476
134.288	179.502	236.937	200.22
134.325	179.664	215.394	193.074
134.439	179.741	229.02	201.847
134.452	179.769	207.61	198.652
134.46	179.835	211.338	178.372
134.499	179.892	214.412	167.595
134.505	179.931	237.507	186.597
134.544	180.029	231.57	174.695
134.601	180.154	213.943	192.171
134.623	180.22	232.302	199.943
134.638	180.424	224.462	213.693
134.805	180.734	217.934	189.486
134.829	181.026	232.53	214.878
134.865	181.225	221.188	205.51
134.963	181.271	221.806	207.685
134.981	181.733	184.479	161.966
134.998	181.788	228.161	152.254
135.004	181.968	215.221	188.906
135.056	181.972	219.407	173.437
135.066	182.035	236.232	160.299
135.106	182.985	218.796	209.997
135.112	183.526	230.69	221.807
135.125	183.762	232.853	156.143
135.142	184.212	232.517	163.672
135.198	184.461	244.185	99.9717
135.248	184.474	231.562	208.544
135.266	184.5	222.542	181.675
135.287	184.559	230.178	197.93
135.319	184.912	231.879	212.431
135.511	185.063	209.79	217.979
135.545	185.069	211.489	210.398
135.56	185.725	221.975	192.386
135.591	185.777	211.133	186.903
135.681	185.979	237.061	179.966
135.702	186	212.241	176.179
135.729	186.264	224.346	222.658
135.731	186.651	231.198	163.707
135.828	186.895	230.631	180.563
135.829	188.041	221.082	216.588
135.957	188.064	220.454	66.4683
136.019	188.335	205.564	147.481
136.11	188.636	200.482	129.739
136.122	188.768	212.814	157.672
136.13	188.908	236.499	166.276
136.145	188.914	202.609	163.014
136.193	188.947	236.283	200.65
136.263	189.063	228.881	174.64
136.264	189.686	225.401	225.554
136.322	189.962	223.856	211.193
136.384	190.462	210.522	193.487
136.505	190.763	218.3	201.793
136.533	191.184	241.578	211.333
136.549	191.35	234.955	140.558
136.567	191.789	218.096	226.909
136.633	191.813	215.162	165.69
136.665	192.111	198.052	194.21
136.679	192.268	230.899	196.164
136.733	192.283	233.568	198.085
136.734	193.025	216.595	237.412
136.789	193.292	215.432	201.326
136.902	194.955	223.243	143.128
136.915	195.221	227.179	160.338
136.918	197.392	226.305	188.077
136.955	198.565	213.382	169.344
137.001	199.904	202.761	141.694
137.006	204.53	233.042	165.518
137.053	205.089	213.747	98.1623
137.07	205.325	221.987	139.449
137.079	209.344	222.249	195.238
137.205	210.066	207.528	224.03
137.321	213.949	234.917	171.645
137.408	216.737	207.066	220.5
137.423	234.186	220.518	214.722
137.45	245.459	226.066	210.401
137.455	246.994	235.276	149.75
137.528	87.4514	219.315	203.258
137.553	98.4659	226.595	134.757
137.557	103.806	208.369	182.201
137.58	104.061	197.877	199.897
137.635	105.3	209.704	184.821
137.635	106.755	221.954	179.85
137.685	108.088	209.155	213.434
137.814	109.973	237.686	176.373
137.819	110.316	225.068	186.234
137.905	111.474	212.912	137.984
137.915	111.791	237.657	189.981
137.953	112.343	196.448	185.678
138.023	112.503	226.906	229.831
138.207	112.62	195.621	231.657
138.225	114.627	230.855	167.943
138.336	114.646	190.851	185.532
138.42	114.661	218.329	186.052
138.441	114.799	173.625	191.422
138.442	115.31	194.417	165.562
138.472	115.605	229.379	207.689
138.484	118.374	210.467	149.326
138.495	118.807	212.547	203.354
138.539	119.084	190.663	170.437
138.563	119.136	208.971	177.322
138.622	119.811	168.434	178.839
138.641	120.866	220.521	196.241
138.785	121.344	193.321	224.808
138.863	123.615	167.377	213.787
138.893	123.788	174.641	216.945
139.117	123.805	238.099	220.324
139.184	124.929	218.171	169.56
139.21	126.746	221.714	142.628
139.269	126.939	205.2	184.369
139.289	126.965	205.545	182.494
139.355	127.115	228.718	176.507
139.402	127.774	230.028	181.549
139.464	128.235	225.638	181.221
139.653	128.449	210.758	158.521
139.668	128.511	196.35	164.578
139.678	128.819	224.265	146.61
139.684	129.028	211.986	206.526
139.826	129.088	199.245	218.971
139.853	129.437	215.163	216.761
139.96	129.618	233.639	217.634
139.975	129.698	216.23	130.729
140.051	129.755	217.946	199.588
140.064	129.785	206.679	163.235
140.065	129.853	192.554	199.24
140.072	129.901	234.257	201.537
140.163	130.271	184.984	176.975
140.176	130.387	203.403	155.579
140.274	130.4	210.348	160.261
140.288	130.488	244.052	166.591
140.3	130.747	215.607	146.418
140.455	130.772	229.477	197.955
140.533	130.815	230.34	168.948
140.568	131.076	232.244	186.306
140.623	131.303	224.286	109.685
140.661	131.548	218.778	181.442
140.691	131.707	157.625	112.808
140.947	131.799	210.816	136.042
141.11	131.888	214.753	203.886
141.149	132.103	214.055	210.044
141.184	132.14	226.526	163.74
141.184	132.197	193.489	149.457
141.328	132.285	200.43	122.955
141.357	132.539	210.233	174.557
141.383	132.866	196.434	191.95
141.442	132.956	196.572	213.565
141.5	133.244	212.948	143.603
141.535	133.262	198.566	147.011
141.544	133.564	202.486	191.779
141.583	133.593	223.913	209.107
141.744	133.757	224.479	197.999
141.795	133.808	219.459	109.446
141.801	133.977	228.535	120.845
141.887	134.1	233.718	94.4689
141.902	134.241	227.857	206.615
141.904	134.356	197.171	183.482
141.928	134.829	210.114	180.008
142.028	134.834	234.659	186.229
142.039	134.981	226.82	117.928
142.056	135.409	183.619	175.908
142.122	135.569	218.77	203.868
142.205	135.627	161.928	166.252
142.225	135.801	245.594	207.009
142.301	135.848	247.33	202.275
142.411	135.857	208.156	170.905
142.484	135.868	184.015	146.487
142.632	135.887	240.888	193.519
142.744	136.079	216.364	137.906
142.838	136.545	222.502	161.444
142.978	136.709	215.887	197.947
143.089	136.712	226.4	179.561
143.113	136.765	225.661	160.174
143.144	137.132	207.124	129.01
143.158	137.154	221.186	174.562
143.191	137.192	191.48	195.986
143.218	137.278	227.44	171.362
143.228	137.333	234.32	198.414
143.433	137.516	239.462	153.766
143.606	137.673	223.449	188.817
143.661	137.771	236.422	167
143.787	137.937	220.631	151.319
143.826	137.99	217.512	152.955
143.956	138.191	232.597	155.979
143.991	138.604	166.608	151.445
144.006	139.063	200.581	216.002
144.021	139.451	208.108	170.78
144.033	139.626	219.535	160.955
144.199	139.773	213.705	219.11
144.335	139.847	226.382	198.272
144.577	140.159	196.393	168.776
144.843	140.59	232.589	154.829
145.033	140.734	221.69	179.726
145.04	140.754	228.779	135.253
145.159	140.811	231.943	192.284
145.232	140.947	213.029	181.765
145.267	141.423	230.705	161.057
145.285	141.482	209.699	141.134
145.289	141.498	232.546	116.149
145.344	141.516	153.221	190.775
145.492	141.712	161.497	144.279
145.5	141.758	214.918	150.351
145.658	141.941	216.292	191.125
145.691	141.96	207.477	183.939
145.718	142.019	230.56	151.502
145.74	142.122	214.785	140.896
145.802	142.124	222.931	170.175
145.942	142.242	247.645	141.569
146.051	142.321	215.027	160.78
146.102	142.461	232.424	200.475
146.325	142.536	222.027	193.802
146.408	142.593	218.426	200.093
146.476	142.98	214.62	154.708
146.564	143.001	219.637	152.603
146.585	143.17	227.007	171.982
146.715	143.243	218.915	184.491
146.717	143.506	225.634	164.617
146.858	143.527	207.601	117.305
147.02	143.683	230.6	231.246
147.029	143.819	240.906	243.863
147.152	143.834	226.358	237.78
147.164	144.103	228.216	212.38
147.255	144.458	227.152	235.957
147.261	144.484	210.606	245.317
147.303	144.494	218.929	243.942
147.304	144.516	218.491	245.686
147.343	144.626	210.589	238.781
147.427	145.086	221.962	228.706
147.556	145.135	214.286	234.446
147.63	145.175	215.702	240.54
147.69	145.209	210.019	240.45
147.846	145.423	232.402	236.426
147.909	145.471	214.649	222.673
148.031	145.543	214.562	231.297
148.038	145.642	224.88	227.543
148.254	145.707	233.14	222.029
148.343	145.782	229.896	219.017
148.369	145.953	226.009	227.362
148.426	145.998	230.335	233.542
148.578	146.263	215.584	225.171
148.596	146.335	208.29	211.472
148.675	146.366	233.07	212.211
148.679	146.448	224.706	228.773
148.717	146.459	222.799	230.163
148.755	146.646	222.145	228.976
149.155	146.718	212.196	219.83
149.169	146.887	240.843	201.387
149.235	147.071	234.838	235.316
149.313	147.287	241.181	244.179
149.428	147.427	230.237	223.09
149.642	147.443	228.943	239.171
149.677	147.575	215.772	234.267
149.801	147.664	210.35	237.676
149.946	147.874	216.368	240.433
150.103	147.909	200.295	233.085
150.104	148.048	214.789	222.014
150.231	148.254	174.224	216.738
150.239	148.379	224.77	240.15
150.271	148.505	221.995	244.629
150.279	148.551	206.979	245.548
150.284	148.826	225.755	245.273
150.34	148.93	196.584	238.541
150.486	148.949	227.468	232.229
150.498	149.077	236.732	233.404
150.562	149.088	192.347	210.411
150.683	149.091	215.303	228.142
150.706	149.368	234.663	226.499
150.773	149.41	220.228	236.515
151.014	149.471	209.152	191.251
151.106	149.502	222.492	230.432
151.121	149.527	208.258	201.447
151.563	149.537	203.122	223.922
151.593	149.555	234.031	214.763
151.755	149.584	201.325	224.167
151.868	149.637	222.863	213.947
152.151	149.669	222.39	229.835
152.213	149.706	211.523	209.605
152.295	149.764	215.24	231.972
152.381	149.799	228.171	203.621
152.477	149.847	225.819	190.922
152.54	149.859	220.336	225.969
152.599	149.867	238.678	208.128
152.757	149.87	235.447	221.339
152.875	149.895	232.089	218.763
153.13	149.911	219.058	222.814
153.448	149.921	231.577	216.126
153.455	149.94	224.2	221.526
153.49	150.005	211.19	234.521
153.529	150.219	220.893	229.482
153.551	150.262	206.343	234.178
153.763	150.283	235.714	236.199
153.944	150.454	206.609	241.599
154.227	150.48	233.204	240.203
154.291	150.535	223.608	234.33
154.43	150.54	239.942	239.454
154.562	150.634	219.041	214.562
154.825	150.64	207.826	223.918
154.832	150.723	218.282	230.233
154.896	150.756	217.325	236.133
154.898	150.831	214.546	245.507
155.095	150.869	224.03	230.335
155.508	150.888	231.832	219.166
155.607	150.987	215.179	221.393
155.619	151.102	231.718	202.026
155.71	151.211	215.391	221.779
155.92	151.416	204.43	236.909
156.06	151.455	213.213	243.215
156.12	151.631	207.848	222.967
156.184	151.752	225.43	222.571
156.246	151.979	202.752	226.093
156.249	152.082	200.752	242.819
156.332	152.091	185.247	224.128
156.556	152.107	237.003	237.656
156.756	152.224	217.141	232.311
156.819	152.246	211.799	220.668
157.103	152.282	235.177	231.868
157.166	152.304	226.446	224.945
157.192	152.522	227.783	214.47
157.421	152.628	225.793	220.28
157.538	152.738	214.264	222.776
157.56	152.886	221.669	240.091
157.676	152.919	193.872	212.794
158.04	153.057	217.04	242.239
158.117	153.065	195.686	241.025
158.242	153.223	232.947	236.592
158.317	153.26	245.374	243.89
158.365	153.261	222.469	232.048
158.786	153.388	209.877	247.686
159.38	153.412	224.866	250.302
159.702	153.626	218.447	247.029
159.748	153.631	210.68	231.035
159.987	153.664	217.51	234.697
160.001	153.679	197.254	200.128
160.087	153.719	213.806	242.689
160.259	153.763	234.285	243.551
160.315	153.805	194.515	242.07
160.465	153.824	193.926	246.254
160.484	153.956	221.079	236.464
160.603	154.162	227.763	215.153
160.886	154.167	222.462	227.647
161.149	154.237	219.707	237.577
161.25	154.348	200.207	226.072
161.31	154.415	231.748	235.963
161.453	154.474	187.612	247.782
161.469	154.521	239.736	238.484
161.582	154.542	221.263	247.697
161.66	154.584	228.491	236.474
161.838	154.648	238.957	248.446
162.256	154.74	216.008	238.526
162.899	154.802	225.049	246.863
162.917	154.803	205.179	246.453
164.477	154.82	222.441	227.577
164.51	154.84	233.763	241.326
164.537	154.948	222.637	238.056
164.917	154.989	214.012	206.653
165.027	155.013	231.099	243.074
165.027	155.108	228.322	214.157
165.053	155.118	230.207	241.442
165.12	155.129	216.696	237.079
165.547	155.198	221.027	248.392
165.971	155.236	235.051	242.666
166.034	155.355	201.881	207.186
166.229	155.433	222.183	235.412
166.644	155.509	205.483	239.657
166.772	155.51	203.262	236.841
166.831	155.546	219.857	233.974
167.043	155.568	209.167	243.207
167.046	155.58	213.91	247.884
167.182	155.628	242.838	243.075
168.727	155.682	224.378	233.84
168.799	155.85	221.842	242.142
168.982	155.914	226.901	206.54
169.009	156.004	231.953	214.205
169.11	156.042	235.069	235.034
169.122	156.074	203.988	219.789
169.279	156.158	228.228	236.215
169.552	156.292	230.849	231.592
169.635	156.321	186.064	227.421
170.468	156.355	198.59	207.248
170.599	156.481	244.455	215.709
170.843	156.67	216.109	233.278
171.052	156.738	228.54	230.939
171.125	156.98	200.099	219.325
171.425	157.034	224.867	234.793
171.733	157.035	214.318	209.679
172.203	157.039	216.047	222.546
172.433	157.067	212.687	210.66
172.83	157.124	240.26	234.938
173.138	157.15	219.592	222.275
173.236	157.289	134.56	231.493
173.26	157.334	232.398	220.236
173.387	157.447	227.473	228.872
173.548	157.508	239.938	216.383
174.734	157.761	237.555	243.219
174.788	157.775	246.588	211.87
175.119	157.849	237.676	200.843
175.663	158.048	224.618	222.963
175.809	158.255	202.708	224.397
176.441	158.353	230.926	226.655
176.516	158.378	206.903	237.786
177.465	158.557	195.341	230.456
177.915	158.557	237.859	231.18
179.068	158.581	208.349	243.781
179.084	158.582	210.283	201.106
180.053	158.608	228.677	230.462
180.407	158.644	194.507	226.486
181.301	158.854	235.919	208.703
182.695	158.919	228.445	211.913
186.028	158.945	245.011	217.084
187.941	158.984	225.404	246.126
188.023	159.062	216.718	238.749
189.189	159.14	220.827	231.539
190.436	159.201	233.197	232.684
191	159.214	224.519	229.606
193.482	159.313	235.47	225.788
194.55	159.331	200.314	226.882
195.126	159.467	215.842	246.146
201.312	159.574	229.2	238.927
204.142	159.609	230.802	215.818
205.777	159.62	215.242	234.538
207.977	159.661	222.495	218.275
211.957	159.762	221.372	221.005
231.78	159.778	196.714	241.587
241.177	159.822	237.384	236.972
110.069	159.888	232.695	238.47
112.134	159.907	233.621	235.875
115.957	160.058	223.397	227.468
118.471	160.105	230.349	244.192
120.187	160.265	234.835	242.877
120.345	160.46	220.012	222.436
120.502	160.604	223.993	240.25
123.943	160.625	211.865	226.905
125.568	160.631	204.856	243.132
129.662	160.649	205.378	242.704
131.638	160.687	212.772	238.2
131.86	160.809	195.861	247.498
132.183	160.831	235.786	207.964
132.223	160.837	233.158	225.302
132.694	160.918	193.532	227.826
133.324	160.983	191.951	216.809
133.791	160.988	208.922	220.677
134.715	161.022	213.978	197.326
135.736	161.124	195.633	244.357
135.898	161.171	217.322	244.499
136.2	161.185	191.949	224.25
136.305	161.264	212.109	239.178
136.576	161.273	237.545	225.6
136.597	161.288	230.603	226.787
136.649	161.334	203.192	216.345
136.653	161.344	203.936	216.526
137.111	161.618	210.41	221.829
137.41	161.644	202.168	197.961
137.504	161.649	211.581	237.976
137.658	161.681	215.191	229.184
137.683	161.758	230.879	223.913
137.932	162.125	237.139	234.862
137.955	162.138	207.243	226.921
138.658	162.188	230.928	220.983
138.874	162.257	205.719	235.869
139.175	162.26	205.011	233.444
139.41	162.277	204.799	235.966
139.429	162.29	227.345	221.655
140.319	162.388	228.908	210.419
140.362	162.393	228.908	241.292
140.524	162.672	227.803	233.68
140.812	162.674	216.729	227.241
141.687	162.675	218.57	225.074
142.277	162.745	220.966	224.772
142.405	162.805	233.628	236.99
142.545	162.834	221.003	235.092
142.949	162.863	229.472	238.121
143.354	162.874	242.231	217.744
143.459	162.892	241.888	226.107
143.471	162.904	230.293	223.521
143.606	162.958	214.994	237.639
143.689	163	226.698	241.554
143.811	163.001	213.408	242.409
143.813	163.015	228.978	238.723
144.065	163.053	232.687	230.848
144.191	163.088	237.563	243.407
144.303	163.088	223.222	240.684
144.471	163.102	218.315	231.508
144.508	163.142	224.181	217.615
144.656	163.156	222.419	187.404
145.026	163.278	236.838	235.697
145.463	163.297	213.584	246.063
145.503	163.345	241.985	233.135
145.712	163.391	225.138	231.673
145.811	163.423	230.271	241.151
145.861	163.453	213.676	241.774
146.303	163.461	200.638	232.642
146.367	163.526	216.528	233.084
146.541	163.632	213.637	235.987
146.776	163.67	222.331	236.203
146.861	163.694	199.272	242.306
147.232	163.695	222.657	241.756
147.287	163.711	222.827	235.548
147.364	163.711	225.616	242.848
147.46	163.814	219.121	232.814
147.845	163.925	177.756	236.38
147.919	163.979	194.303	241.978
148.098	164.066	208.873	235.328
148.256	164.113	229.879	241.312
148.339	164.242	192.876	237.992
148.424	164.367	226.234	222.603
148.676	164.413	209.284	225.416
149.123	164.55	231.411	210.116
149.377	164.553	241.804	171.391
149.434	164.701	161.858	238.46
149.63	164.729	230.385	239.631
150.12	164.78	215.528	231.961
150.201	164.949	228.148	241.793
150.232	165.016	225.408	224.964
150.303	165.109	198.469	196.697
150.594	165.131	231.354	234.45
150.68	165.184	232.025	231.985
151.133	165.204	229.859	237.251
151.293	165.308	209.611	217.602
151.333	165.341	201.311	215.587
151.447	165.405	211.55	204.248
151.56	165.452	218.821	236.469
151.592	165.484	229.195	213.789
151.652	165.51	228.417	231.949
151.755	165.597	213.279	222.954
151.895	165.662	229.382	216.611
151.993	165.726	246.649	223.381
152.192	165.751	203.424	239.726
152.378	165.786	250.491	216.955
152.379	165.849	221.42	173.087
152.38	165.857	219.574	214.066
152.467	165.944	192.685	233.652
152.554	165.975	219.805	241.407
152.569	166.06	208.606	225.748
152.725	166.143	216.659	225.388
152.771	166.214	225.896	189.957
152.813	166.506	210.223	231.384
152.837	166.513	236.973	229.907
152.919	166.634	217.575	228.827
153.044	166.682	219.525	195.675
153.059	166.725	228.172	217.512
153.226	166.733	207.343	226.036
153.338	166.809	215.303	203.81
153.489	166.842	206.483	236.209
153.53	166.866	210.379	235.495
153.633	166.886	201.304	167.454
154.043	166.917	223.611	209.675
154.176	166.976	227.183	242.539
154.246	167	237.52	233.712
154.401	167.027	230.904	221.042
154.649	167.054	215.013	233.637
154.682	167.054	251.682	233.552
154.874	167.097	216.211	225.03
154.929	167.246	226.777	184.121
155.228	167.308	223.316	230.485
155.279	167.338	204.086	220.921
155.457	167.395	212.54	211.945
155.459	167.57	215.951	229.557
155.556	167.766	221.155	213.718
155.67	167.861	218.425	210.531
155.742	167.874	222.668	207.095
155.793	167.952	235.55	191.521
156.103	167.996	226.374	208.709
156.107	168.022	240.051	183.116
156.425	168.061	236.559	208.798
156.426	168.142	220.481	188.502
156.537	168.18	216.09	216.622
156.594	168.261	187.309	211.4
156.629	168.27	204.405	214.082
157.175	168.331	223.637	200.134
157.356	168.346	211.631	215.087
157.415	168.427	226.452	211.736
157.448	168.451	216.707	175.739
157.593	168.513	207.198	237.201
157.744	168.57	224.469	178.238
158.093	168.617	224.094	223.52
158.163	168.626	222.434	240.969
158.172	168.627	230.637	230.899
158.352	168.655	238.114	234.705
158.362	168.739	224.811	218.227
158.406	168.839	218.124	221.612
158.485	168.841	233.022	224.055
158.571	168.974	206.785	220.979
158.633	168.992	229.729	229.399
158.675	169.03	230.05	203.225
158.706	169.096	202.036	204.946
158.721	169.122	213.613	225.754
158.721	169.132	235.055	195.186
158.883	169.16	197.327	216.375
158.945	169.281	223.805	214.126
158.964	169.472	199.422	230.733
158.976	169.539	220.47	190.477
159.136	169.551	191.004	238.6
159.211	169.594	180.336	228.841
159.274	169.632	201.682	201.326
159.326	169.633	181.436	234.492
159.638	169.675	184.892	215.285
159.648	169.828	210.701	245.089
159.659	169.86	231.374	166.1
159.678	169.924	212.292	237.757
159.767	169.951	208.748	213.38
159.776	170.024	213.76	198.926
159.916	170.152	205.85	223.472
160.226	170.187	216.723	206.784
160.261	170.197	216.328	138.088
160.285	170.367	196.849	227.779
160.323	170.381	207.564	242.127
160.424	170.487	215.809	241.784
160.447	170.616	206.756	235.811
160.515	170.639	219.211	245.534
160.581	170.786	197.218	229.557
160.607	170.799	236.281	238.745
160.931	170.919	237.734	225.241
160.935	170.979	219.227	224.639
161.045	171.035	198.949	226.558
161.059	171.038	221.396	228.964
161.086	171.049	208.893	243.389
161.149	171.088	220.208	246.57
161.153	171.303	231.719	244.955
161.278	171.655	223.801	223.997
161.355	171.693	237.769	243.955
161.437	171.722	206.642	244.656
161.449	171.807	229.887	234.473
161.453	172.05	229.036	233.354
161.534	172.064	235.643	224.523
161.568	172.064	209.584	234.722
161.607	172.082	215.859	222.861
161.688	172.137	230.122	228.447
161.878	172.353	221.894	229.836
161.896	172.378	207.926	226.319
161.927	172.379	186.425	218.109
161.949	172.405	187.098	224.995
162.059	172.614	226.243	248.954
162.112	172.638	240.27	240.473
162.203	172.673	219.614	236.529
162.244	172.684	234.192	244.892
162.256	172.818	198.908	216.699
162.457	172.833	229.526	225.604
162.471	172.903	200.678	227.774
162.508	172.969	209.609	231.601
162.743	173.079	224.187	245.079
162.786	173.134	215.065	235.218
163.043	173.295	234.027	241.299
163.083	173.322	213.186	233.791
163.113	173.474	225.781	245.275
163.135	173.632	222.754	222.164
163.202	173.73	235.493	209.435
163.414	173.851	228.138	234.292
163.417	173.855	234.298	242.909
163.469	173.937	230.633	226.351
163.608	173.974	227.683	235.878
163.719	174.023	226.13	229.704
163.795	174.087	138.922	181.524
163.802	174.106	220.722	196.161
163.872	174.11	195.091	199.239
163.89	174.136	233.879	227.145
163.934	174.14	213.239	225.624
163.954	174.21	214.68	241.365
164.136	174.279	204.996	245.829
164.199	174.356	219.207	239.157
164.281	174.517	235.954	156.683
164.363	174.555	230.149	245.004
164.375	174.712	221.197	225.958
164.486	174.74	174.461	238.007
164.514	174.776	211.553	235.455
164.548	174.805	224.583	244.94
164.634	174.811	233.454	248.018
164.66	174.971	228.689	238.565
164.694	175.031	235.73	230.702
164.798	175.05	201.728	242.612
164.817	175.075	232.136	241.495
164.912	175.115	207.668	228.22
164.944	175.151	202.292	241.13
164.981	175.157	201.141	242.505
165.027	175.168	197.231	241.716
165.113	175.244	175.578	229.753
165.133	175.324	242.996	216.888
165.211	175.33	222.814	251.431
165.214	175.374	217.724	233.988
165.445	175.395	227.105	181.014
165.459	175.42	212.447	222.224
165.517	175.505	188.211	238.38
165.543	175.544	215.026	246.249
165.543	175.552	176.084	230.897
165.601	175.578	242.361	244.518
165.623	175.585	250.882	248.738
165.647	175.629	218.716	221.627
165.743	175.728	223.737	235.212
165.751	175.815	215.674	226.575
165.789	175.862	193.624	227.212
165.859	176.018	226.309	248.771
165.928	176.049	208.355	249.148
165.987	176.091	210.363	245.844
166.012	176.116	233.325	251.966
166.035	176.184	231.653	243.998
166.095	176.305	216.714	241.754
166.096	176.338	203.578	243.966
166.115	176.437	203.448	210.048
166.223	176.478	222.945	244.102
166.263	176.572	225.253	246.636
166.403	176.675	234.052	244.351
166.415	176.791	224.358	236.929
166.437	176.965	207.604	245.576
166.778	177.104	226.825	244.303
167.016	177.119	223.338	234.018
167.02	177.22	201.534	244.552
167.1	177.233	222.173	245.049
167.425	177.408	225.396	249.834
167.453	177.413	210.854	250.741
167.462	177.451	187.594	238.451
167.542	177.468	180.777	235.219
167.614	177.503	223.684	239.665
167.701	177.615	181.275	235.351
167.812	177.626	217.707	244.137
167.823	177.699	210.867	241.863
167.83	177.918	213.983	247.187
167.86	177.944	208.305	241.666
167.9	177.997	212.932	239.805
167.959	178.143	222.155	237.895
168.021	178.21	226.78	235.379
168.139	178.239	155.686	225.952
168.139	178.287	123.093	243.189
168.163	178.313	135.171	228.754
168.178	178.357	102.447	233.792
168.184	178.38	141.96	223.633
168.208	178.45	175.234	233.359
168.279	178.623	108.223	237.79
168.324	178.687	125.333	243.848
168.419	178.702	161.715	251.193
168.428	178.803	157.18	244.676
168.561	178.862	165.804	239.577
168.759	178.963	126.81	233.738
168.785	179.114	162.466	230.905
168.817	179.119	161.144	242.051
168.826	179.164	145.483	242.844
168.963	179.204	153.838	246.228
169.025	179.207	173.276	231.45
169.101	179.253	168.315	203.491
169.106	179.283	134.673	197.58
169.24	179.285	115.573	250.562
169.289	179.349	146.771	240.585
169.346	179.355	128.629	237.533
169.385	179.428	149.519	211.953
169.385	179.428	175.532	214.877
169.41	179.543	112.067	219.869
169.435	179.578	127.853	216.722
169.476	179.653	146.272	233.222
169.481	179.741	151.814	236.748
169.528	179.908	165.561	216.304
169.546	179.911	129.53	246.966
169.766	179.921	116.118	233.631
169.82	180.021	140.114	212.204
169.843	180.194	182.258	229.47
169.892	180.321	156.125	231.08
169.947	180.33	136.885	244.077
169.949	180.394	104.487	243.749
169.989	180.638	114.515	240.574
169.993	180.688	199.987	236.666
170.096	180.921	188.941	229.602
170.142	180.967	136.846	234.285
170.143	181.051	160.339	225.06
170.165	181.14	166.232	241.389
170.176	181.231	175.374	228.893
170.215	181.331	138.805	234.991
170.232	181.37	163.304	242.516
170.299	181.452	181.776	239.699
170.351	181.522	129.718	193.44
170.381	181.546	158.222	238.114
170.404	181.609	91.8954	227.022
170.411	181.616	159.961	226.001
170.466	181.639	136.759	159.581
170.496	181.703	94.4746	212.293
170.523	181.753	157.838	205.238
170.538	181.798	140.243	223.402
170.542	181.868	178.432	171.304
170.573	181.873	124.574	188.922
170.787	181.903	159.05	232.357
170.906	181.945	138.05	234.975
171.082	181.969	101.27	234.684
171.142	181.977	163.763	237.202
171.146	182.004	87.239	243.719
171.154	182.041	108.697	244.985
171.216	182.178	135.732	238.321
171.242	182.296	129.551	243.438
171.262	182.355	132.816	236.126
171.348	182.357	139.548	232.306
171.369	182.413	179.498	241.019
171.56	182.453	97.034	218.256
171.598	182.47	200.204	227.928
171.602	182.59	171.502	240.167
171.608	182.638	200.916	212.037
171.625	182.666	168.034	216.038
171.658	182.708	121.854	223.785
171.674	182.882	134.494	227.377
171.71	182.959	145.791	224.479
171.747	183.088	131.272	237.547
171.75	183.124	138.336	232.54
171.781	183.125	115.434	210.812
171.911	183.232	151.987	231.782
171.93	183.351	143.113	226.07
171.932	183.36	119.487	214.837
171.943	183.398	168.338	243.948
171.974	183.53	164.252	227.425
171.979	183.542	162.504	229.235
172.049	183.625	170.889	224.035
172.067	183.658	188.677	225.962
172.119	183.797	174.858	237.875
172.135	183.826	175.124	232.897
172.188	183.838	170.02	228.78
172.224	183.863	176.146	239.912
172.272	183.876	159.679	233.457
172.311	183.919	198.914	227.49
172.402	184.046	183.562	210.345
172.479	184.074	178.049	229.615
172.483	184.076	143.185	238.794
172.52	184.149	177.79	242.867
172.532	184.316	142.882	224.36
172.536	184.517	154.666	242.158
172.541	184.59	108.157	244.227
172.583	184.606	183.704	243.374
172.728	184.659	177.59	236.699
172.763	184.707	150.898	241.845
172.782	184.746	139.489	233.858
172.784	184.767	177.278	238.996
172.821	184.777	137.814	231.71
172.821	184.845	141.371	241.293
172.855	184.93	135.699	230.863
173.076	185.078	131.134	249.341
173.082	185.311	112.759	220.964
173.207	185.348	132.396	225.294
173.212	185.415	150.64	220.45
173.236	185.56	118.482	229.682
173.244	185.639	167.701	227.124
173.282	185.684	153.297	237.823
173.283	185.697	173.409	215.904
173.316	185.754	183.493	244.743
173.322	185.764	107.185	223.673
173.37	185.821	110.078	242.996
173.378	185.868	120.995	238.019
173.419	185.898	153.192	242.971
173.508	185.959	150.224	216.005
173.725	186.034	144.401	236.824
173.766	186.071	195.08	231.279
173.79	186.088	117.534	219.497
173.794	186.101	171.846	212.17
173.816	186.144	155.849	224.229
173.865	186.199	159.435	245.85
173.98	186.278	152.865	247.106
173.983	186.368	185.878	234.013
173.983	186.406	204.59	237.48
174.005	186.507	199.372	205.802
174.072	186.512	143.688	219.087
174.12	186.57	181.129	210.478
174.155	186.575	158.303	213.698
174.289	186.634	133.471	206.074
174.362	186.636	154.048	208.397
174.403	186.688	177.281	200.544
174.49	186.734	187.715	222.546
174.516	186.791	169.023	230.602
174.526	186.825	179.069	219.646
174.659	186.864	143.825	211.01
174.727	186.933	152.316	215.524
174.746	186.966	117.607	226.319
174.976	187.055	153.341	238.31
174.992	187.146	145.645	234.259
175.197	187.38	162.156	221.453
175.214	187.49	146.524	227.2
175.27	187.565	111.485	229.6
175.335	187.582	141.054	221.379
175.384	187.676	164.04	227.865
175.445	187.681	123.128	158.635
175.488	187.712	153.531	205.772
175.538	187.713	118.778	221.344
175.54	187.762	141.758	238.476
175.56	187.77	146.534	247.664
175.579	187.804	161.17	242.33
175.586	187.972	126.825	226.719
175.805	187.974	140.502	225.507
175.809	188.004	152.117	229.472
175.878	188.029	109.745	231.145
175.891	188.036	134.107	220.481
175.976	188.175	146.554	234.642
176.111	188.176	115.93	230.26
176.32	188.269	149.945	234.445
176.436	188.28	114.663	227.78
176.499	188.323	135.651	234.515
176.544	188.522	125.025	212.244
176.653	188.525	125.768	216.788
176.659	188.535	138.878	206.668
176.669	188.542	104.03	208.172
176.708	188.631	164.546	223.413
176.772	188.637	145.441	203.351
176.831	188.64	109.741	212.075
176.918	188.665	125.919	191.51
176.976	188.71	148.269	230.683
176.985	188.823	88.9027	241.461
177.035	188.836	154.951	216.535
177.057	188.968	163.655	225.856
177.067	188.974	163.058	240.724
177.136	188.998	153.678	230.078
177.151	189.026	142.939	227.345
177.177	189.388	148.977	230.282
177.338	189.419	199.716	220.029
177.365	189.436	159.47	242.538
177.37	189.454	138.116	241.655
177.374	189.493	104.365	244.134
177.389	189.505	102.055	229.424
177.52	189.549	112.758	217.01
177.53	189.561	133.303	237.45
177.608	189.576	157.7	244.194
177.732	189.752	141.729	235.128
177.745	189.791	79.4695	227.685
177.779	189.85	139.065	228.633
177.79	189.978	190.945	229.459
177.813	190.016	139.834	241.984
177.842	190.071	151.514	226.072
177.862	190.16	161.14	201.369
177.92	190.161	122.041	225.032
177.934	190.575	143.095	231.595
177.938	190.608	124.334	235.51
178.006	190.615	123.773	208.554
178.17	190.705	175.336	208.869
178.182	190.719	190.083	220.255
178.314	190.84	164.073	241.824
178.342	190.874	141.843	210.492
178.427	191.432	193.818	234.095
178.458	191.549	182.196	240.153
178.503	191.729	155.904	242.889
178.542	191.764	179.09	234.001
178.635	191.851	124.302	226.401
178.683	192.015	120.46	236.694
178.762	192.151	74.1214	241.502
178.79	192.174	140.11	237.59
178.794	192.197	100.61	226.147
178.814	192.242	146.494	241.601
178.821	192.264	170.778	223.541
179.106	192.29	155.448	135.358
179.16	192.425	172.264	217.66
179.165	192.516	133.05	220.414
179.297	192.645	151.84	198.855
179.417	192.713	179.122	224.096
179.498	192.876	158.281	207.456
179.569	192.892	134.43	238.03
179.637	192.943	140.247	234.429
179.76	193.052	139.617	242.461
179.819	193.125	178.64	217.223
179.836	193.14	144.314	223.23
180.039	193.648	203.541	205.288
180.116	193.683	130.947	237.004
180.134	193.751	122.519	243.589
180.203	193.834	147.851	243.759
180.255	193.879	155.634	241.341
180.348	193.885	171.387	242.995
180.39	193.893	148.493	235.83
180.418	193.91	156.797	235.529
180.66	193.998	125.134	221.805
180.696	194.003	159.493	232.121
180.698	194.012	148.49	245.649
180.746	194.094	157.899	226.808
180.772	194.139	175.3	223.409
180.822	194.38	167.154	240.346
180.883	194.425	194.262	249.027
181.064	194.548	129.458	242.092
181.106	194.554	169.7	243.597
181.106	194.566	185.255	243.415
181.18	194.599	231.88	233.97
181.238	194.698	162.478	246.559
181.372	194.726	134.84	233.622
181.373	194.773	186.438	241.502
181.374	194.793	126.356	245.763
181.428	194.828	179.105	220.213
181.587	194.867	149.669	234.641
181.777	195.168	161.207	244.3
181.884	195.217	148.353	203.677
181.959	195.413	104.141	225.603
181.978	195.423	134.858	242.398
182.09	195.509	121.723	236.759
182.091	195.599	147.492	241.707
182.258	195.627	162.504	236.501
182.515	195.689	95.4925	229.897
182.584	195.697	146.513	216.531
182.608	195.857	155.774	245.328
182.62	195.911	197.714	207.826
182.622	195.973	152.231	222.307
182.657	195.984	176.048	246.887
182.668	196.107	144.685	236.221
182.76	196.165	132.697	227.91
182.774	196.288	153.374	241.771
182.851	196.297	145.254	231.105
182.856	196.368	163.614	232.513
182.86	196.447	167.5	237.204
182.947	196.451	190.932	226.032
182.963	196.646	119.583	243.321
183.022	196.689	125.602	218.08
183.142	196.769	114.242	217.47
183.158	196.963	104.124	236.705
183.201	196.986	168.755	218.083
183.267	197.021	155.751	226.446
183.386	197.163	140.081	230.838
183.574	197.335	110.922	222.592
183.71	197.437	117.088	212.773
183.776	197.481	148.253	242.188
183.806	197.721	121.674	240.344
183.904	197.773	160.21	229.484
183.957	197.796	81.9049	238.329
183.996	197.846	111.182	249.788
184.017	197.92	171.506	245.949
184.034	198.119	150.722	232.406
184.102	198.189	86.7201	220.289
184.257	198.192	170.528	207.521
184.264	198.247	129.636	208.498
184.409	198.363	161.66	217.418
184.472	198.439	158.338	228.434
184.519	198.448	123.419	233.948
184.567	198.489	101.795	222.746
184.623	198.769	128.496	212.992
184.7	198.944	170.109	240.358
184.752	199.093	137.223	245.77
184.752	199.168	165.584	223.209
184.773	199.426	157.326	236.541
184.782	199.643	148.877	229.631
184.79	200.29	122.058	236.093
184.943	200.332	127.96	227.696
185.184	200.496	130.654	225.515
185.199	200.507	172.179	215.385
185.202	200.536	158.529	184.77
185.362	200.67	114.701	222.351
185.366	200.859	156.042	199.565
185.437	200.888	137.429	204.496
185.482	200.902	136.384	239.256
185.51	201.57	137.038	227.24
185.78	201.62	127.968	233.14
185.861	201.71	138.3	205.112
185.869	201.763	108.556	210.039
185.958	201.826	105.504	231.402
186.06	202.014	124.125	217.325
186.102	202.104	153.361	224.63
186.192	202.177	142.939	224.116
186.193	202.449	144.598	211.968
186.224	202.524	170.39	234.236
186.258	202.638	111.872	244.214
186.305	202.835	163.738	159.055
186.344	202.988	161.988	216.404
186.404	203.096	168.314	236.641
186.415	203.117	119.053	198.605
186.474	203.21	133.448	206.023
186.52	203.311	173.301	216.599
186.602	203.585	162.315	224.597
186.619	203.664	160.649	213.697
186.672	203.918	138.381	238.973
186.704	204.285	136.884	235.889
186.817	204.293	151.74	231.202
186.822	204.325	120.989	238.187
186.836	204.63	176.481	239.272
186.85	204.748	159.627	234.031
187.003	205.152	158.211	212.398
187.051	205.286	123.791	213.165
187.245	205.733	154.229	211.887
187.271	206.242	112.318	202.594
187.313	206.528	146.519	250.729
187.361	207.136	161.375	244.591
187.517	207.502	138.385	230.082
187.547	207.836	113.052	234.547
187.557	207.874	133.774	242.239
187.557	208.043	98.7466	236.475
187.633	208.499	127.41	228.913
187.681	209.216	115.497	211.627
187.73	209.574	134.283	231.489
187.762	210.28	117.344	232.7
187.852	210.525	126.741	218.27
188.005	210.641	198.86	237.383
188.161	210.97	131.149	240.609
188.177	212.142	162.03	233.009
188.227	212.196	172	235.227
188.34	213.958	153.051	222.934
188.403	213.969	126.491	240.525
188.509	214.024	138.313	240.851
188.54	214.08	145.042	244.297
188.727	214.191	170.043	214.432
188.793	214.461	119.448	242.642
188.815	214.658	146.398	232.473
189.076	215.413	143.665	231.324
189.183	215.847	146.107	220.953
189.243	216.827	137.647	176.729
189.348	216.983	129.691	222.836
189.44	218.584	173.436	229.93
189.619	218.64	146.051	222.612
189.733	218.772	122.747	239.817
189.813	218.965	147.68	223.869
189.853	226.019	141.932	226.15
189.873	226.864	152.349	244.698
189.885	226.898	166.684	238.92
189.889	227.774	61.5526	236.045
189.916	228.283	109.807	231.141
190.048	230.206	95.9122	217.421
190.207	230.365	142.195	226.76
190.209	233.483	122.044	245.869
190.295	235.14	140.658	229.029
190.432	239.513	116.241	235.757
190.464	127.952	104.463	205.083
190.649	148.314	93.5505	239.671
191.05	152.828	144.815	239.49
191.093	162.243	158.42	240.158
191.375	163.055	189.143	228.538
191.476	163.781	171.882	234.115
191.734	168.576	147.759	220.767
191.734	169.118	127.67	239.971
191.895	169.963	151.104	238.032
191.905	173.719	186.964	228.571
191.948	173.726	172.271	228.766
191.955	173.918	146.474	233.701
192.002	174.69	101.451	230.46
192.006	176.944	106.14	226.2
192.011	178.685	178.266	234.837
192.014	179.888	146.636	237.012
192.29	180.772	141.633	237.57
192.667	182.925	123.363	233.454
192.867	183.646	158.933	241.276
192.993	183.82	113.707	236.365
193.02	184.404	129.93	220.653
193.085	185.307	142.947	231.59
193.114	185.378	77.6599	232.132
193.251	185.877	58.3604	233.274
193.299	186.128	89.8501	236.662
193.462	186.183	153.284	241.247
193.713	187.026	173.647	234.05
193.773	187.283	184.845	243.122
193.822	187.316	146.989	227.925
193.825	187.65	178.844	239.367
193.827	188.544	132.094	240.528
193.916	188.674	128.392	237.265
193.947	188.885	158.66	215.612
193.98	188.939	107.559	241.872
194.157	189.131	154.331	238.597
194.197	189.163	93.3632	220.486
194.232	189.344	166.067	219.672
194.261	189.5	131.988	240.585
194.328	189.69	127.824	232.613
194.343	189.694	141.705	232.794
194.545	189.988	179.493	244.455
194.549	190.085	71.022	242.467
194.593	190.232	127.151	246.256
194.628	190.243	97.1735	227.268
195.164	190.291	161.604	243.084
195.187	190.529	125.739	240.553
195.286	190.645	102.002	231.398
195.295	190.648	182.784	218.308
195.391	190.901	186.127	224.198
195.461	191.365	138.317	236.996
195.639	191.389	133.651	232.694
195.721	191.401	159.912	215.349
195.989	191.617	161.447	235.756
196.088	191.662	161.111	222.445
196.185	191.894	139.917	188.838
196.405	192.108	115.664	240.124
196.473	192.133	142.523	228.284
196.944	192.186	116.017	234.017
196.963	192.214	164.462	240.464
197.249	192.231	115.036	226.716
197.374	192.413	171.489	234.945
197.719	192.759	191.474	225.293
197.896	192.862	200.205	236.167
198.433	193.209	160.499	224.572
198.443	193.352	109.674	225.401
198.504	193.407	138.87	226.515
198.689	193.508	179.857	233.035
198.903	194.461	143.475	235.43
199.049	194.543	119.004	226.056
199.188	194.554	153.36	141.82
199.291	194.66	74.9255	146.062
199.295	194.859	110.784	238.458
199.356	195.515	135.77	228.313
199.608	195.694	105.843	231.723
199.743	195.695	172.078	233.083
199.781	195.86	149.803	232.537
199.792	195.939	182.867	218.532
199.909	196.084	155.678	224.791
200.728	196.197	169.736	226.776
200.915	196.438	189.895	215.197
201.026	196.471	153.125	224.226
201.077	196.487	156.499	239.351
201.39	196.779	193.446	228.217
201.509	196.83	136.788	210.211
201.726	196.916	115.283	224.234
202.126	196.924	136.654	238.038
202.57	196.977	87.9715	248.962
202.625	197.188	135.976	233.656
203.546	197.516	148.702	245.107
204.75	197.572	129.16	241.456
205.4	198.213	137.335	215.24
206.171	198.377	101.419	229.681
206.285	198.446	104.038	236.1
206.686	198.855	137.561	222.873
206.804	198.98	203.641	221.671
207.258	198.997	88.2689	241.012
208.531	198.998	96.5763	234.679
208.755	199.055	129.949	238.158
209.053	199.394	116.003	229.711
209.244	199.444	137.512	234.748
209.822	199.532	98.387	235.153
211.066	199.534	142.474	213.957
211.55	199.652	117.755	235.113
212.303	199.677	131.909	222.52
214.521	199.749	146.738	238.252
214.667	199.764	189.594	243.225
214.825	199.861	159.787	240.679
225.126	199.908	119.738	236.824
248.211	199.968	130.37	222.062
249.209	200.017	150.536	229.883
93.1596	200.378	124.034	241.753
96.3799	200.6	98.2904	237.144
115.458	200.855	138.574	244.788
118.147	200.872	163.957	239.615
119.927	200.878	96.6202	212.54
134.048	201.185	95.2641	234.774
153.093	201.266	183.883	239.022
161.341	201.291	95.7096	247.548
163.535	201.347	112.303	246.381
165.392	201.393	168.622	232.885
165.962	201.681	138.438	227.474
168.394	201.7	123.13	237.562
173.194	201.752	169.901	232.938
173.868	201.789	173.384	222.189
174.251	201.826	149.369	233.721
175.794	201.847	183.869	240.618
176.87	201.848	162.119	215.923
177.067	201.86	183.723	235.614
178.962	201.896	170.312	214.983
179.153	202.058	160.508	235.552
179.409	202.071	119.972	217.721
[truncated: 12,956 more rows]

## Sheet: Figure 3
Patient 1					Patient 2					Patient 3					Patient 4
	COX+	COX±	COX-			COX+	COX±	COX-			COX+	COX±	COX-			COX+	COX±	COX-
Fibre 1	82.3	17.4	0.3		Fibre 1	54.5	44.6	0.8		Fibre 4	60.32	36.22	3.46		Fibre 6	54.78	43.1	2.12
Fibre 8	71.6	27.9	0.4		Fibre 5	69.4	29.4	1.2		Fibre 6	54.78	43.1	2.12		Fibre 7	77.8	21.8	0.4
Fibre 13	92.5	7.5	0		Fibre 6	85.6	14.3	0.1		Fibre 7	77.8	21.8	0.4
Fibre 16	62.3	37.7	0		Fibre 7	74.2	25.8	0							Fibre 1	6.59	26.44	66.97
Fibre 14	87.8	12.2	0		Fibre 12	84	15.9	0.1		Fibre 3	12.23	60.95	26.82		Fibre 2	0.25	2.4	97.35
															Fibre 5	0	0.8	99.2
Fibre 2	8.8	88.8	2.4		Fibre 2	15.8	80.2	4		Fibre 1	0	9.95	90.05		Fibre 4	0.33	1.65	98.02
Fibre 9	7.5	91.9	0.6		Fibre 4	24.3	74.3	1.5		Fibre 2	0.42	23.22	76.36		Fibre 3	0.44	3.65	95.91
Fibre 10	5.5	79.6	14.9		Fibre 11	34.5	61.7	3.9		Fibre 5	0.26	16.82	82.92
Fibre 15	13.9	85	1.1
					Fibre 3	0.1	18.2	81.7
Fibre 3	0.5	22.1	77.4		Fibre 8	0.5	29.8	69.7
Fibre 4	0.1	10.5	89.4		Fibre 9	0.2	18.2	81.6
Fibre 5	0.1	6.6	93.3		Fibre 10	0.4	11.6	88
Fibre 6	0	0.8	99.2		Fibre 13	0.2	5.2	94.7
Fibre 7	0	14.2	85.8
Fibre 11	0	41.7	58.3
Fibre 12	0	41.7	58.3

## Sheet: Figure 4
VOLUME												MCI												SPHERICITY
COX-NORMAL				COX-INTERMEDIATE			COX-DEFICIENT					COX-NORMAL				COX-INTERMEDIATE			COX-DEFICIENT					COX-NORMAL				COX-INTERMEDIATE			COX-DEFICIENT
P1	P2	P3	P4	P1	P2	P3	P1	P2	P3	P4		P1	P2	P3	P4	P1	P2	P3	P1	P2	P3	P4		P1	P2	P3	P4	P1	P2	P3	P1	P2	P3	P4
0.00347	0.0133	0.01	0.0256	0.0291	0.0366	0.019	0.057	0.0283	0.106	0.28		1.38216	0.966587	0.989465	2.53303	1.4291	2.07519	0.818428	1.6711	2.59749	2.35205	1.71674		0.803202	0.904893	0.897864	0.656343	0.79431	0.701441	0.956498	0.753952	0.650868	0.672763	0.747211
0.02726	0.1105	0.003	0.0112	0.0454	0.013	0.044	0.1169	0.0523	0.053	0.41		2.04081	0.941749	1.93073	0.993655	1.60271	3.41453	1.17071	1.32683	4.10141	1.69884	1.40363		0.705358	0.912779	0.718517	0.896601	0.764526	0.594156	0.848909	0.814214	0.558942	0.749825	0.799086
0.00632	0.1024	0.014	0.0189	0.0623	0.0142	0.017	0.0439	0.0105	0.069	0.21		1.36586	0.992262	1.38525	1.22182	2.37298	2.32676	4.50027	1.50011	2.06416	1.53975	1.25529		0.806384	0.89702	0.802604	0.836902	0.670779	0.675192	0.541915	0.781573	0.702689	0.774808	0.829398
0.0062	0.1055	0.01	0.0581	0.06438	0.0261	0.008	0.0265	0.0205	0.153	0.82		2.19302	1.46298	0.989465	2.63562	2.27669	1.09367	1.54604	1.19619	1.46672	1.85549	1.62749		0.688647	0.788131	0.897864	0.647714	0.680105	0.86839	0.773756	0.842839	0.787461	0.728101	0.760627
0.0067	0.1625	0.004	0.0426	0.0259	0.0996	0.051	0.0288	0.0258	0.022	0.4		1.42165	2.80512	0.869542	1.00321	1.63135	1.53595	2.0222	1.01276	4.87092	4.11398	1.86201		0.795696	0.634396	0.937377	0.893744	0.760027	0.775447	0.707516	0.890927	0.527806	0.558372	0.72725
0.0531	0.0574	0.008	0.0154	0.1708	0.1204	0.006	0.0144	0.0577	0.029	0.1		3.12165	2.162	1.05358	0.959579	3.33107	1.41616	1.02588	1.42483	2.46325	1.18567	1.32804		0.612185	0.691925	0.879268	0.907091	0.599077	0.796722	0.887113	0.795103	0.662483	0.845322	0.813968
0.04028	0.1803	0.013	0.0113	0.1381	0.0157	0.011	0.0324	0.0019	0.019	0.56		1.0571	1.90911	1.01171	1.20953	2.3209	2.18846	1.27641	2.64808	4.81346	1.12267	1.61672		0.878293	0.72122	0.891234	0.839728	0.675759	0.689125	0.824799	0.646697	0.529897	0.860848	0.762311
0.01556	0.0902	0.033	0.0213	0.4539	0.0382	0.005	0.0138	0.0045	0.042	0.11		1.82916	1.95787	0.915659	1.54364	4.65678	1.42561	1.03753	3.9121	1.82378	1.07971	1.43608		0.731577	0.715181	0.921368	0.774157	0.535775	0.794958	0.88378	0.567816	0.732296	0.872119	0.793021
0.0264	0.1736	0.013	0.02	0.2686	0.0072	0.01	0.036	0.0367	0.054	0.49		1.44667	1.63108	1.01171	0.939105	3.11438	0.977249	0.989465	2.79389	1.82901	1.3813	1.85797		0.791081	0.760067	0.891234	0.913635	0.612661	0.90159	0.897864	0.635245	0.731597	0.803369	0.727777
0.0132	0.0618	0.004	0.0223	0.0985	0.0036	0.005	0.0222	0.0196	0.058	1.06		2.90981	2.39243	2.30822	1.6892	1.8649	1.07351	1.47726	1.0216	1.50212	2.86298	2.11239		0.626695	0.668957	0.676994	0.751249	0.726874	0.873794	0.785582	0.88835	0.781224	0.630093	0.6973
0.007	0.0478	0.005	0.1171	0.1603	0.0103	0.011	0.0686	0.0095	0.261	0.26		1.23138	2.08857	0.854897	6.95917	4.30153	1.77824	1.55912	2.3839	1.54031	1.76943	1.64647		0.834732	0.699941	0.942699	0.468625	0.550136	0.738494	0.771586	0.669753	0.774715	0.739719	0.757693
0.02845	0.0472	0.023	0.0166	0.0598	0.0083	0.006	0.0427	0.033	0.005	0.6		0.909233	1.62529	1.01972	1.7026	3.0907	1.11843	1.02588	2.61727	3.09035	2.69717	2.36095		0.923533	0.76097	0.888894	0.749273	0.614222	0.861936	0.887113	0.649224	0.614245	0.642749	0.671916
0.04586	0.0818	0.01	0.1276	0.0464	0.0071	0.005	0.0554	0.0302	0.01	0.14		1.54743	1.93858	1.11301	5.30973	3.54298	1.73659	1.03753	2.89878	1.28585	0.989465	1.64403		0.773525	0.717545	0.863331	0.512846	0.586887	0.744352	0.88378	0.627489	0.822774	0.897864	0.758067
0.02469	0.0459	0.01	0.1657	0.1958	0.1303	0.015	0.0284	0.0217	0.056	0.17		1.19984	1.71866	0.875415	1.3228	2.51947	3.30828	2.08519	1.7821	1.58216	1.03389	1.59988		0.841982	0.746932	0.935275	0.815041	0.657518	0.60045	0.700319	0.737961	0.767823	0.884816	0.764977
0.0609	0.0657	0.016	0.0199	0.2686	0.027	0.006	0.0051	0.01	0.015	0.24		1.89307	0.933136	1.06058	2.12121	4.80876	1.29324	2.14023	1.19615	0.989465	1.54436	1.71782		0.72325	0.915579	0.87733	0.696331	0.53007	0.821203	0.694263	0.842847	0.897864	0.774036	0.747053
0.0288	0.1999	0.02	0.0227	0.0415	0.0881	0.02	0.0419	0.0474	0.012	1.19		1.60822	1.57496	0.868702	1.04686	5.04227	1.40985	4.97791	2.71817	1.49789	1.58037	1.52073		0.763652	0.76899	0.937678	0.881148	0.521758	0.797909	0.523997	0.64109	0.78196	0.768112	0.778025
0.06794	0.0209	0.018	0.2252	0.0657	0.0596	0.035	0.0237	0.0015	0.057	0.23		1.29124	0.795497	1.44805	7.12567	2.15072	1.94805	1.41966	1.77527	0.965366	2.66563	1.45649		0.821628	0.965602	0.79083	0.464946	0.693132	0.716382	0.796067	0.738906	0.905274	0.645274	0.789299
0.03752	0.3728	0.012	0.095	0.2433	0.2337	0.016	0.0097	0.0195	0.014	0.53		1.66505	2.76571	1.18736	4.02432	4.66578	2.82785	2.91024	1.47744	1.41863	6.30388	1.5881		0.754863	0.637395	0.844923	0.562488	0.53543	0.632691	0.626664	0.78555	0.796259	0.48433	0.766863
0.05305	0.0217	0.015	0.2696	0.1195	0.0798	0.029	0.0051	0.0052	0.009	0.32		1.11362	0.996343	2.08519	11.154	3.2378	2.3927	0.998837	1.4199	4.11617	1.53882	1.32866		0.863173	0.895794	0.700319	0.400436	0.604776	0.668931	0.895047	0.796022	0.558273	0.774965	0.813841
0.0322	0.1189	0.015	0.0238	0.0168	0.0323	0.012	0.0563	0.0305	0.295	0.62		1.93741	2.88241	1.1062	1.48299	1.42522	3.22575	1.3101	3.03848	1.19549	1.22083	1.72131		0.71769	0.628674	0.865099	0.78457	0.795031	0.605528	0.817667	0.61772	0.843003	0.837129	0.746548
0.0536	0.1857	0.019	0.3441	0.0508	0.1223	0.028	0.0131	0.014	0.019	0.12		2.74592	3.41739	1.93998	13.6941	2.2744	5.70766	3.54572	1.86914	2.39371	0.962551	1.86966		0.638923	0.593991	0.717373	0.373967	0.680334	0.500639	0.586736	0.726323	0.668837	0.906156	0.726256
0.02148	0.0068	0.024	0.2044	0.0791	0.0178	0.007	0.0564	0.0165	0.061	0.68		1.40685	5.38269	1.45837	10.2944	4.26329	2.21036	2.83699	3.79566	0.914217	2.14384	1.51456		0.798475	0.510518	0.78896	0.411287	0.551776	0.686841	0.632011	0.573564	0.921852	0.693873	0.77908
0.0105	0.0379	0.027	0.0837	0.2959	0.0169	0.009	0.0406	0.0159	0.027	0.32		1.24742	1.44827	1.08583	3.56534	4.33996	1.21663	2.5618	2.44356	1.48587	1.36784	1.43158		0.831137	0.79079	0.870476	0.585658	0.548507	0.838092	0.653877	0.664257	0.784063	0.805996	0.793851
0.0034	0.1051	0.013	0.2777	0.0719	0.0115	0.011	0.0303	0.0072	0.05	1.02		1.50316	3.57132	1.11629	14.3438	1.91204	1.05114	4.76906	1.14758	0.977249	2.60978	1.44362		0.781044	0.585331	0.862485	0.368233	0.720851	0.87995	0.531537	0.854574	0.90159	0.649844	0.791639
0.0086	0.035	0.012	0.3481	0.0986	0.0123	0.008	0.0041	0.1581	0.024	0.24		2.31178	1.17337	1.3101	3.84427	2.65302	1.50422	4.24233	0.827642	4.15162	1.93073	1.82296		0.676646	0.848268	0.817667	0.571136	0.646295	0.780861	0.552683	0.952935	0.556679	0.718517	0.732405
0.006	0.0401	0.004	0.1896	0.0784	0.0886	0.004	0.0541	0.0172	0.023	0.23		3.65827	1.29372	1.62114	3.78476	2.76689	1.57559	10.6862	3.03976	1.8234	1.09084	1.27465		0.580656	0.821104	0.761618	0.574114	0.637304	0.768888	0.406197	0.617634	0.732347	0.869141	0.825176
0.0326	0.0427	0.004	0.0407	0.0257	0.0113	0.035	0.07	0.0421	0.123	0.72		2.28011	1.09207	1.08604	1.81416	2.84506	0.976146	2.36002	4.18957	3.68112	1.27607	1.51781		0.679766	0.868815	0.870421	0.733588	0.631413	0.90193	0.672004	0.554993	0.579452	0.824871	0.778524
0.1113	0.1665	0.017	0.0384	0.217	0.0098	0.007	0.0341	0.007	0.019	0.51		2.12544	1.80016	1.20236	2.19881	6.55018	2.59158	3.48938	1.29792	0.886431	1.12267	1.86899		0.69587	0.735485	0.841395	0.688042	0.478182	0.651362	0.589877	0.820217	0.931385	0.860848	0.726343
0.0154	0.0275	0.006	0.0433	0.0461	0.0401	0.027	0.013	0.0132	0.013	1.49		1.13505	2.75082	1.02588	2.54524	2.02369	3.70655	2.49738	3.19192	1.19092	1.34659	3.86946		0.857707	0.638543	0.887113	0.655292	0.707342	0.578124	0.659451	0.60766	0.84408	0.810213	0.569894
0.0334	0.0094	0.011	0.0455	0.12264	0.0066	0.009	0.0479	0.2061	0.025	0.68		1.30119	0.871983	0.919846	2.01426	4.21364	0.997133	1.08076	3.01593	1.30324	2.18854	1.30711		0.819528	0.936501	0.919968	0.708444	0.553934	0.895557	0.871836	0.619257	0.819097	0.689117	0.81829
0.0129	0.3908	0.036	0.1036	0.0592	0.0238	0.016	0.0271	0.0069	0.015	0.21		1.58997	4.33245	1.10908	1.72532	2.405	1.23637	1.25298	1.8625	1.2318	0.922248	2.11174		0.766563	0.548824	0.864349	0.74597	0.667789	0.833606	0.829906	0.727186	0.834637	0.919168	0.697372
0.02771	0.338	0.007	0.1352	0.0295	0.0402	0.017	0.0276	0.0282	0.052	0.1		1.23478	1.8679	1.03389	3.20837	2.00761	1.52439	3.08101	1.03914	5.06498	2.86896	1.17841		0.833964	0.726484	0.884816	0.606619	0.709226	0.777401	0.614865	0.883324	0.520977	0.629655	0.847056
0.0129	0.056	0.005	0.4048	0.0411	0.012	0.01	0.0215	0.006	0.035	0.32		1.77545	1.07315	0.854897	12.5853	2.87184	0.965366	1.39013	1.42232	4.74943	1.29261	1.35755		0.738881	0.873892	0.942699	0.384641	0.629445	0.905274	0.801665	0.79557	0.532268	0.821339	0.808027
0.01348	0.0132	0.021	0.0478	0.0841	0.0104	0.007	0.0673	0.1534	0.012	0.32		1.88224	0.886393	0.919013	2.30201	2.94389	1.1524	1.03389	4.00327	3.1478	1.07254	1.15085		0.724634	0.931398	0.920245	0.677602	0.624267	0.85338	0.884816	0.563472	0.610485	0.874058	0.853765
0.0257	0.2005	0.018	0.163	0.0817	0.024	0.01	0.0591	0.0108	0.034	0.14		1.59515	1.74689	0.990012	6.11887	2.10363	1.45837	2.27574	3.45677	0.954229	2.40471	1.25033		0.765732	0.742886	0.897699	0.489163	0.698267	0.78896	0.6802	0.591726	0.908782	0.667815	0.830494
0.1112	0.0113	0.015	0.1443	0.0534	0.0232	0.019	0.0501	0.0188	0.029	0.44		1.7215	1.08867	1.20671	4.52744	1.72363	2.54131	1.49428	3.0907	1.23486	1.05875	1.60368		0.746521	0.869718	0.840382	0.540829	0.746213	0.655629	0.782589	0.614222	0.833948	0.877835	0.764372
0.0086	0.0472	0.043	0.0301	0.1909	0.0147	0.01	0.0347	0.0117	0.008	0.31		1.53988	1.68474	0.940553	1.58649	4.05228	2.85246	0.875415	2.593	1.81822	1.54604	1.26841		0.774786	0.751911	0.913166	0.767123	0.561192	0.630867	0.935275	0.651243	0.733042	0.773756	0.826527
0.004	0.067	0.028	0.2006	0.1087	0.0789	0.039	0.0283	0.0283	0.011	0.34		2.7147	3.62737	2.32218	6.98117	5.54489	2.6734	1.61964	2.59749	1.46431	3.87742	1.53902		0.641363	0.5823	0.675635	0.468132	0.505491	0.644649	0.761853	0.650868	0.787892	0.569504	0.774931
0.0634	0.0996	0.013	0.113	0.0613	0.0524	0.022	0.016	0.005	0.025	0.38		8.66235	1.04884	1.01171	3.96747	2.02423	1.7959	1.19226	1.35735	2.34584	1.12053	1.69341		0.435645	0.880593	0.891234	0.565162	0.70728	0.736067	0.843762	0.808067	0.673356	0.861396	0.750625
0.0068	0.0575	0.011	0.0976	0.0782	0.0085	0.004	0.0156	0.0105	0.009	0.17		1.80011	3.3097	1.03012	5.00552	2.1666	1.72518	2.7147	1.79342	5.23407	1.22156	1.67526		0.735492	0.600364	0.885895	0.523032	0.691435	0.74599	0.641363	0.736405	0.515305	0.836962	0.753328
0.0047	0.338	0.014	0.0616	0.1471	0.0642	0.008	0.0235	0.0201	0.01	0.11		1.56287	4.22517	0.872344	3.33834	3.01115	4.39922	1.05358	1.43336	1.62735	2.07506	1.14981		0.770969	0.55343	0.936372	0.598642	0.619584	0.546033	0.879268	0.793523	0.760648	0.701457	0.854022
0.0073	0.0291	0.007	0.0635	0.1461	0.0287	0.023	0.0228	0.0928	0.02	0.26		1.30015	2.05369	2.27146	3.21695	2.72402	3.11538	1.40836	4.35999	3.61269	2.78025	1.37763		0.819747	0.703881	0.680627	0.606079	0.64063	0.612595	0.798191	0.547666	0.583088	0.636282	0.804082
0.0238	0.0555	0.023	0.227	0.0868	0.0143	0.003	0.0338	0.0225	0.042	0.26		2.71631	1.76265	0.886896	5.54471	2.31625	1.69926	2.37472	2.83803	2.31654	1.12878	1.41164		0.641235	0.740666	0.931222	0.505496	0.676212	0.749764	0.670616	0.631934	0.676183	0.859293	0.797571
0.02438	0.011	0.024	0.0262	0.0587	0.0106	0.043	0.0673	0.0254	0.023	0.22		1.32378	2.24388	1.14144	1.08534	1.96757	1.37456	1.1251	4.17482	1.30204	3.28749	1.67642		0.814841	0.683405	0.856105	0.870607	0.714004	0.80468	0.860229	0.555646	0.819351	0.601713	0.753153
0.0867	0.0587	0.007	0.1191	0.0337	0.0113	0.012	0.0566	0.0194	0.037	0.95		2.9702	1.16896	1.19686	3.79007	3.43644	3.41802	2.41306	4.44387	1.97954	0.99915	1.93587		0.622418	0.849332	0.842682	0.573846	0.592891	0.593954	0.667044	0.544198	0.712562	0.894954	0.717881
0.0993	0.0475	0.009	0.3184	0.0398	0.0127	0.005	0.0201	0.0544	0.049	0.67		1.08497	2.33118	1.37409	9.35228	3.6261	1.83181	1.03753	2.33354	1.36106	1.56324	1.8276		0.870707	0.674764	0.804771	0.424657	0.582368	0.731225	0.88378	0.674537	0.807331	0.770907	0.731785
0.0097	0.0301	0.024	0.1395	0.0452	0.0161	0.026	0.0314	0.0669	0.027	1.12		4.1479	2.9487	1.54585	8.96299	2.05519	1.34054	4.97839	2.203	3.40441	1.02198	2.67294		0.556846	0.623927	0.773787	0.430718	0.703709	0.81143	0.52398	0.687605	0.594744	0.88824	0.644685
0.03731	0.0217	0.003	0.0233	0.0436	0.0444	0.019	0.0257	0.0316	0.026	0.69		1.08944	1.7839	0.703619	1.06293	3.96757	2.50137	0.888543	2.39737	5.43722	2.12629	1.2529		0.869513	0.737712	1.00592	0.876682	0.565157	0.6591	0.930647	0.668496	0.508806	0.695777	0.829925
0.01869	0.0573	0.048	0.0183	0.0849	0.0265	0.02	0.0211	0.0115	0.009	0.48		0.979123	2.36277	1.11376	1.2102	2.00688	1.58363	1.01321	1.77797	1.05114	2.5618	1.47273		0.901015	0.671743	0.863137	0.839572	0.709311	0.767585	0.890794	0.738532	0.87995	0.653877	0.786388
0.022	0.0707	0.009	0.0226	0.0435	0.0302	0.004	0.0386	0.0097	0.017	0.73		2.22466	2.1892	0.83246	1.95229	1.9694	2.1832	4.81553	2.70334	1.18292	1.10991	1.71954		0.685366	0.689047	0.951093	0.715862	0.713783	0.689678	0.529822	0.64226	0.845977	0.864135	0.746804
0.1023	0.2568	0.017	0.0278	0.3866	0.0447	0.021	0.0211	0.0156	0.091	0.66		1.76574	3.97758	1.86655	1.85986	7.88796	1.74746	1.30852	1.57304	1.79342	1.32142	1.67911		0.740234	0.564683	0.726659	0.72753	0.449458	0.742806	0.817996	0.769304	0.736405	0.815324	0.752751
0.0025	0.1131	0.01	0.0859	0.0541	0.0293	0.015	0.0206	0.0088	0.074	0.51		1.62277	1.44765	0.875415	3.44973	1.73473	1.36606	0.922248	1.75563	2.67957	1.22721	2.81207		0.761363	0.790903	0.935275	0.592128	0.744618	0.806345	0.919168	0.741651	0.644153	0.835677	0.633873
0.0724	0.2206	0.017	0.0139	0.0868	0.1062	0.004	0.0502	0.0319	0.012	0.68		5.28027	1.96092	1.02233	1.07399	3.78253	1.9718	3.66537	1.77151	3.82169	0.865584	2.85579		0.513798	0.71481	0.888139	0.873663	0.574227	0.713494	0.580281	0.739429	0.572259	0.938803	0.630621
0.03045	0.0273	0.006	0.0856	0.3548	0.0248	0.021	0.0223	0.0145	0.011	0.47		1.36733	2.44279	1.02588	5.04023	5.58076	2.22398	1.06387	1.4083	1.29136	3.87742	1.62322		0.806095	0.664327	0.887113	0.521828	0.504405	0.685437	0.876424	0.798202	0.821602	0.569504	0.761292
0.2175	0.0521	0.06	0.1433	0.0297	0.0255	0.012	0.0428	0.009	0.024	1.86		2.37184	2.62425	1.04259	6.20575	2.72448	1.71027	0.865584	2.27641	1.90673	0.814527	2.07686		0.670887	0.648648	0.882346	0.48687	0.640594	0.748151	0.938803	0.680133	0.721519	0.958022	0.701254
0.0488	0.023	0.009	0.0087	0.0352	0.0353	0.006	0.0342	0.0107	0.015	0.68		3.7259	2.5857	1.08076	1.30726	2.43471	3.58262	2.43171	1.85704	1.34898	3.3112	1.66103		0.577121	0.651856	0.871836	0.818258	0.665061	0.584715	0.665335	0.727897	0.809733	0.600273	0.755472
0.0394	0.0588	0.026	0.0159	0.0586	0.0157	0.017	0.0526	0.0365	0.016	0.26		1.28834	1.62046	1.1021	1.37447	4.00492	2.84122	2.13283	4.25916	2.17003	0.972248	2.28469		0.822245	0.761724	0.866171	0.804696	0.563395	0.631698	0.695065	0.551954	0.69107	0.903133	0.679311
0.0149	0.1401	0.014	0.0068	0.0792	0.0896	0.005	0.0471	0.0303	0.026	0.39		1.24404	4.86178	1.0587	1.0956	1.85129	1.6933	4.98576	1.87973	1.27738	2.45569	2.04124		0.831889	0.528136	0.877848	0.867881	0.728651	0.750642	0.523721	0.724957	0.824589	0.663162	0.705309
0.01672	0.1609	0.013	0.0702	0.0402	0.0206	0.024	0.0214	0.0183	0.052	0.41		1.39604	4.70839	1.47275	3.09186	2.33086	2.48276	1.14144	3.79746	3.68945	1.82363	1.56042		0.80053	0.53381	0.786383	0.614145	0.674795	0.660744	0.856105	0.573473	0.579016	0.732316	0.771372
0.0391	0.0338	0.005	0.0363	0.0982	0.0118	0.02	0.0263	0.0028	0.003	0.33		1.69215	1.82093	0.854897	0.937672	2.15483	2.12189	1.75083	2.18195	5.54019	2.88202	1.44777		0.750812	0.732677	0.942699	0.9141	0.692691	0.696257	0.742329	0.68981	0.505634	0.628702	0.79088
0.1208	0.1235	0.029	0.0586	0.0312	0.0357	0.037	0.0109	0.0062	0.023	0.58		2.89271	2.89299	2.26469	1.89998	1.38418	1.18418	2.19513	1.29993	0.960759	1.09084	1.74992		0.627927	0.627907	0.681305	0.722372	0.80281	0.845677	0.688426	0.819792	0.906719	0.869141	0.742457
0.0357	0.0133	0.011	0.0211	0.0558	0.0162	0.013	0.0434	0.0066	0.044	0.06		1.82382	3.26223	0.919846	1.05381	3.06904	3.20082	1.11629	1.99269	4.33089	1.17071	1.36975		0.73229	0.603262	0.919968	0.879204	0.615664	0.607096	0.862485	0.710992	0.54889	0.848909	0.80562
0.0413	0.1519	0.043	0.0117	0.0218	0.0117	0.005	0.0454	0.0196	0.102	0.15		2.37795	4.03611	1.1251	1.01551	4.49257	1.98341	1.24448	6.74992	2.89489	1.43197	1.6414		0.670312	0.56194	0.860229	0.890123	0.542225	0.712098	0.831793	0.473418	0.627769	0.793778	0.758471
0.02447	0.236	0.009	0.112	0.153	0.0524	0.012	0.0168	0.0877	0.015	0.1		1.58342	2.85995	0.951215	5.98341	4.90431	1.31872	0.865584	1.54637	3.18625	1.42562	1.42362		0.767619	0.630315	0.909741	0.492827	0.526605	0.815881	0.938803	0.773701	0.60802	0.794956	0.795328
0.0357	0.1448	0.051	0.0505	0.0162	0.0779	0.031	0.0623	0.011	0.044	1.27		1.11675	5.43184	0.908735	2.12896	1.07953	2.92525	1.80966	3.58455	2.05699	2.08051	1.75087		0.862368	0.508974	0.923702	0.695486	0.872166	0.62559	0.734196	0.58461	0.703505	0.700843	0.742324
0.0722	0.0579	0.061	0.0206	0.142	0.0194	0.003	0.0535	0.0946	0.004	0.13		1.50915	1.88896	1.28246	0.955049	4.79025	1.74691	1.54585	3.19233	0.99415	1.9445	1.80865		0.780011	0.723774	0.823498	0.908522	0.530752	0.742884	0.773787	0.607633	0.896452	0.716817	0.734333
0.0553	0.1325	0.015	0.1008	0.0271	0.0092	0.007	0.0144	0.0227	0.057	0.51		2.41777	2.71592	0.922248	6.72723	1.36532	3.20781	1.19686	1.67574	1.1962	1.42088	3.56346		0.666611	0.641267	0.919168	0.47395	0.806491	0.606654	0.842682	0.753255	0.842837	0.795838	0.585761
0.00746	0.0887	0.025	0.0416	0.0174	0.0353	0.027	0.03	0.1231	0.22	0.27		1.00928	2.71648	1.05195	2.40964	2.92404	2.41165	1.69487	1.75938	2.60326	2.24695	1.76742		0.891948	0.641222	0.879724	0.66736	0.625676	0.667174	0.75041	0.741124	0.650387	0.683093	0.739998
0.04988	0.0349	0.046	0.1073	0.0921	0.0069	0.02	0.0451	0.0022	0.04	0.72		1.53567	1.94056	1.0265	1.57487	4.47843	1.61832	2.49288	1.91198	1.30838	1.53967	2.05462		0.775494	0.717302	0.886934	0.769005	0.542795	0.76206	0.659848	0.720858	0.818024	0.774821	0.703774
0.00802	0.1426	0.013	0.0218	0.3077	0.0156	0.033	0.0213	0.0442	0.013	0.39		1.0341	1.75631	0.913877	0.987223	5.71693	3.06139	1.6718	4.58531	2.69227	1.11629	1.41607		0.884755	0.741556	0.921966	0.898544	0.500368	0.616176	0.753846	0.538544	0.643138	0.862485	0.796738
0.14457	0.0107	0.009	0.0346	0.0539	0.0277	0.019	0.021	0.0033	0.053	0.44		1.71743	1.4934	0.951215	2.32204	4.30858	1.03165	4.18069	1.3977	1.27756	2.9195	1.89587		0.747111	0.782742	0.909741	0.675649	0.549836	0.885457	0.555386	0.800213	0.824549	0.626001	0.722895
0.1214	0.0587	0.013	0.0317	0.041	0.041	0.029	0.0838	0.0866	0.037	0.09		4.08245	3.25582	1.01171	2.1615	1.81535	2.39612	1.62644	3.10472	1.31801	1.87444	1.83929		0.559806	0.603658	0.891234	0.691978	0.733428	0.668613	0.76079	0.613296	0.816027	0.725638	0.730232
0.002	0.0338	0.022	0.0908	0.0521	0.0117	0.022	0.0053	0.0259	0.022	0.24		1.68004	2.15633	1.44697	2.43984	1.9939	2.34322	3.76155	1.54628	3.52353	2.55281	4.28309		0.752611	0.692531	0.791027	0.664595	0.710847	0.673607	0.575292	0.773715	0.587965	0.654643	0.550924
0.0311	0.0227	0.017	0.1306	0.0289	0.0112	0.01	0.0602	0.0244	0.019	0.06		1.86525	1.72798	1.5102	5.0686	2.06305	1.8142	0.875415	2.79863	3.34447	1.29963	1.46104		0.726828	0.745586	0.779829	0.520853	0.702815	0.733582	0.935275	0.634886	0.598276	0.819855	0.78848
0.0108	0.2412	0.011	0.0205	0.0252	0.0314	0.029	0.0448	0.1683	0.04	0.22		1.95108	3.77119	0.919846	1.03854	1.57896	2.81943	0.998837	1.73967	2.38057	1.80689	1.31855		0.71601	0.574802	0.919968	0.883492	0.768341	0.633321	0.895047	0.743913	0.670066	0.73457	0.815916
0.01849	0.0203	0.015	0.0296	0.0161	0.0055	0.006	0.0342	0.02	0.033	0.91		1.57785	1.92087	0.922248	0.903456	2.52027	1.67473	1.40724	2.19393	1.97893	2.45322	1.45379		0.768522	0.719744	0.919168	0.925498	0.657449	0.753406	0.798402	0.688552	0.712635	0.663385	0.789788
0.027	0.0513	0.012	0.0206	0.0417	0.0856	0.034	0.008	0.0545	0.031	0.14		2.90356	1.27879	1.07254	2.22164	3.59821	2.27128	2.50089	1.36784	2.99531	1.35336	2.43272		0.627144	0.824285	0.874058	0.685677	0.583869	0.680645	0.659143	0.805996	0.620674	0.80886	0.665243
0.0044	0.0161	0.018	0.0601	0.0601	0.0167	0.018	0.046	0.13	0.051	0.36		2.42537	1.04745	0.911891	5.23503	1.48424	1.80531	1.07247	1.8379	4.73981	1.11151	2.37604		0.665914	0.880981	0.922635	0.515274	0.784349	0.734784	0.874075	0.730416	0.532628	0.863721	0.670491
0.1044	0.0222	0.033	0.1245	0.048	0.0338	0.028	0.0116	0.0095	0.121	0.28		1.43267	2.02328	1.13458	6.30724	2.46223	1.52225	2.11741	1.402	2.09035	1.54912	1.66156		0.79365	0.70739	0.857825	0.484244	0.662574	0.777765	0.696749	0.799394	0.699742	0.773243	0.755392
0.0243	0.0315	0.003	0.5538	0.0882	0.0107	0.016	0.0113	0.0665	0.036	0.09		2.29335	1.91948	0.936517	12.5022	2.88136	2.5806	1.25298	2.31383	1.04391	4.88625	2.14526		0.678454	0.719918	0.914476	0.385492	0.62875	0.652285	0.829906	0.676447	0.881975	0.527253	0.69372
0.0249	0.0891	0.004	0.1213	0.0345	0.0268	0.017	0.0525	0.0445	0.019	0.68		2.8309	1.87663	4.81553	4.96803	2.09534	1.63281	3.45035	2.29753	2.49014	0.962551	3.81331		0.632464	0.725356	0.529822	0.524344	0.699186	0.7598	0.592093	0.678043	0.66009	0.906156	0.572678
0.0117	0.0162	0.016	0.0774	0.094	0.015	0.019	0.0199	0.0306	0.006	0.27		1.91618	2.50521	0.972248	3.42676	2.0564	2.56469	2.61156	1.45717	1.77287	5.76405	1.1418		0.720331	0.658764	0.903133	0.593449	0.703572	0.653631	0.649697	0.789176	0.739239	0.499001	0.856015
0.12602	0.1302	0.006	0.114	0.2929	0.0094	0.033	0.0154	0.023	0.014	0.53		1.67031	1.61779	0.86422	4.77542	8.56775	1.57325	1.25605	1.04948	2.5857	2.06778	2.08182		0.754071	0.762144	0.939296	0.531301	0.437242	0.769269	0.829231	0.880411	0.651856	0.702279	0.700696
0.0295	0.0324	0.009	0.041	0.0308	0.0344	0.024	0.0624	0.0545	0.05	0.26		2.65983	2.64808	1.90673	2.07708	2.51241	1.15589	1.63676	4.85622	4.79293	1.39663	2.79074		0.645743	0.646697	0.721519	0.701228	0.658134	0.852521	0.759188	0.528337	0.530653	0.800418	0.635484
0.0169	0.0861	0.01	0.0608	0.2298	0.0967	0.016	0.0153	0.0121	0.03	0.97		1.31523	5.40865	1.39013	2.60535	5.64159	2.02216	3.68271	1.06325	1.69999	2.2124	6.81142		0.816602	0.5097	0.801665	0.650213	0.502586	0.707521	0.579369	0.876596	0.749656	0.68663	0.471989
0.0021	0.0073	0.016	0.0672	0.1039	0.0125	0.021	0.0587	0.0201	0.009	0.16		2.60748	4.67059	1.15411	3.84792	1.41777	2.22388	6.30351	4.22694	3.05824	0.951215	3.50579		0.650036	0.535246	0.852959	0.570956	0.79642	0.685447	0.48434	0.553353	0.616387	0.909741	0.588955
0.00295	0.0501	0.027	0.0172	0.045	0.0189	0.018	0.0348	0.0261	0.057	0.7		3.2688	3.64032	1.02198	0.99869	1.3512	1.31342	2.16152	1.79356	2.00795	1.56776	1.70427		0.602858	0.581609	0.88824	0.895091	0.80929	0.816976	0.691976	0.736386	0.709186	0.770166	0.749029
0.0338	0.1698	0.03	0.0421	0.1192	0.0926	0.006	0.0258	0.0315	0.016	0.25		2.01763	1.5304	0.933358	2.51876	2.41324	2.29835	4.74943	2.37883	1.83481	1.35735	1.13879		0.70805	0.776383	0.915507	0.65758	0.667028	0.677962	0.532268	0.670229	0.730826	0.808067	0.856767
0.0057	0.2141	0.022	0.0842	0.0552	0.0501	0.014	0.0615	0.0181	0.517	0.34		1.0626	1.98228	1.27353	4.31138	3.38869	1.44258	1.16109	3.51124	1.64657	4.00659	1.76159		0.876775	0.712233	0.82542	0.549717	0.595663	0.791829	0.851247	0.588651	0.757677	0.563317	0.740815
0.19673	0.0111	0.024	0.0629	0.0476	0.0588	0.017	0.0177	0.0737	0.012	0.02		2.49571	1.25351	1.07012	1.20616	2.28455	1.38022	1.40237	1.39311	3.06396	2.41306	1.09112		0.659598	0.82979	0.874716	0.840511	0.679324	0.803577	0.799325	0.801092	0.616004	0.667044	0.869068
0.1999	0.0116	0.04	0.0222	0.2369	0.0136	0.039	0.0495	0.0674	0.131	0.13		4.98156	2.01775	1.08693	1.25068	4.31857	1.1219	4.28958	4.35523	3.58445	1.40091	1.19027		0.523869	0.708035	0.870183	0.830415	0.549411	0.861047	0.550646	0.547866	0.584615	0.799602	0.844233
0.0467	0.0847	0.028	0.0424	0.0096	0.0187	0.098	0.054	0.0288	0.043	0.66		2.03322	1.27365	1.20252	2.01411	2.35878	0.917281	4.96474	2.10716	3.09379	0.940553	2.45849		0.706235	0.825394	0.841357	0.708462	0.672122	0.920824	0.52446	0.697876	0.614017	0.913166	0.662911
0.0244	0.3038	0.024	0.2741	0.0095	0.084	0.033	0.0776	0.0038	0.002	0.09		1.11848	4.29315	0.874104	4.99984	2.47602	2.15941	2.75954	4.38869	1.20336	24.7366	1.15827		0.861923	0.550493	0.935743	0.523229	0.661342	0.692201	0.63787	0.54647	0.84116	0.307065	0.851937
0.0221	0.0074	0.005	0.0315	0.0213	0.0061	0.014	0.0312	0.0054	0.063	0.16		1.85482	2.27619	1.47726	1.75267	1.5533	0.992517	1.0587	1.14244	1.48954	0.945664	2.67004		0.728189	0.680155	0.785582	0.742069	0.772548	0.896943	0.877848	0.855853	0.783417	0.911518	0.644919
0.01	0.2286	0.007	0.0948	0.0309	0.0175	0.013	0.0271	0.0238	0.028	0.26		2.23461	4.93291	1.19686	2.72686	5.40386	1.42513	1.01171	1.8625	5.10386	1.00966	1.24703		0.684348	0.525585	0.842682	0.640408	0.509851	0.795046	0.891234	0.727186	0.519651	0.891838	0.831224
0.00479	0.0185	0.028	0.0568	0.0356	0.0197	0.016	0.0245	0.0091	0.034	0.16		1.1305	2.04626	1.57597	1.29253	2.11641	2.86558	0.972248	2.51434	0.814265	1.36976	1.3717		0.858858	0.704732	0.768826	0.821354	0.696858	0.629903	0.903133	0.657966	0.958125	0.805619	0.805238
0.1253	0.1313	0.026	0.028	0.0243	0.0472	0.022	0.013	0.0195	0.056	0.61		2.02745	2.9829	1.1021	2.7705	1.39763	1.56725	6.45084	1.47275	1.72904	1.32973	7.55952		0.706905	0.621534	0.866171	0.637027	0.800228	0.77025	0.480624	0.786383	0.745434	0.813624	0.455875
0.0077	0.0973	0.041	0.0128	0.1181	0.0091	0.043	0.0313	0.0192	0.031	0.03		1.15286	2.12474	0.941964	2.29274	2.03583	1.34406	1.38784	3.30949	0.942603	2.67025	1.10795		0.853268	0.695946	0.91271	0.678515	0.705933	0.810722	0.802105	0.600377	0.912504	0.644902	0.864645
0.0059	0.0198	0.015	0.0253	0.2521	0.0534	0.008	0.0051	0.02	0.093	0.62		1.06095	2.40479	1.20671	1.39107	5.65517	3.2043	0.791572	1.66994	0.939105	1.80142	1.30979		0.877229	0.667808	0.840382	0.801483	0.502183	0.606876	0.967195	0.754126	0.913635	0.735313	0.81773
0.08691	0.1011	0.048	0.0765	0.0358	0.0169	0.03	0.0272	0.0179	0.045	0.96		1.05319	2.93769	1.51544	5.1308	2.56793	1.41901	1.37285	5.83298	1.68357	1.48402	1.70183		0.879379	0.624706	0.778929	0.518739	0.653356	0.796187	0.805014	0.497028	0.752085	0.784388	0.749386
0.00708	0.0454	0.016	0.037	0.0604	0.0051	0.009	0.0104	0.0416	0.048	0.25		1.57753	3.07233	0.972248	2.74167	1.70477	2.25475	2.32906	1.1524	3.44407	1.15953	1.50836		0.768573	0.615443	0.903133	0.639253	0.748955	0.682305	0.674969	0.85338	0.592453	0.851629	0.780146
0.01044	0.0976	0.013	0.087	0.038	0.0724	0.005	0.028	0.0659	0.008	0.93		1.34497	2.1117	1.47275	4.56121	2.13765	2.14022	3.08194	2.42934	1.99424	1.54604	1.77043		0.810537	0.697375	0.786383	0.539491	0.694542	0.694264	0.614803	0.665551	0.710807	0.773756	0.739579
0.0551	0.2461	0.009	0.0433	0.0684	0.0144	0.017	0.0148	0.0117	0.061	0.36		4.38454	3.2062	0.951215	1.79498	1.45334	1.67574	5.47904	1.34885	3.18831	2.79619	1.33252		0.546642	0.606756	0.909741	0.736192	0.789869	0.753255	0.507508	0.80976	0.607889	0.635071	0.813054
0.0095	0.1197	0.014	0.0559	0.0389	0.0183	0.023	0.0146	0.0089	0.072	1.91		1.76496	4.09308	1.16109	3.59015	3.10189	1.12169	2.21692	2.70715	1.10518	2.27316	3.98335		0.740342	0.559321	0.851247	0.584305	0.613482	0.8611	0.686164	0.641958	0.865365	0.680457	0.56441
0.0081	0.0249	0.01	0.0244	0.2814	0.0141	0.02	0.0258	0.0786	0.071	0.5		1.07035	5.84004	1.11301	1.41095	8.17103	1.48611	3.9586	1.41634	1.12007	1.49617	1.63333		0.874653	0.496827	0.863331	0.797702	0.444207	0.784021	0.565584	0.796688	0.861513	0.782259	0.759719
0.069	0.2408	0.035	0.0266	0.1313	0.0356	0.045	0.0173	0.0326	0.035	0.17		2.64804	5.22381	1.0617	1.83812	4.25701	2.55829	1.16722	1.16102	1.04643	1.00862	1.29933		0.6467	0.515642	0.877023	0.730387	0.552047	0.654175	0.849754	0.851265	0.881268	0.892144	0.81992
0.0331	0.1441	0.011	0.045	0.0326	0.0519	0.042	0.0306	0.014	0.09	1.13		1.57271	1.55181	0.817739	1.31929	3.44413	1.60211	4.03814	1.85728	1.50741	1.28452	1.82802		0.769357	0.772796	0.956766	0.815764	0.592449	0.764621	0.561846	0.727866	0.78031	0.823058	0.73173
0.0887	0.0139	0.005	0.228	0.0532	0.0105	0.127	0.0136	0.0164	0.019	0.06		4.60855	1.17786	0.695063	10.5191	2.00442	2.46267	1.17236	3.1199	0.846125	1.49428	1.32557		0.537637	0.847188	1.01003	0.408337	0.709602	0.662535	0.848511	0.6123	0.945945	0.782589	0.814473
0.0994	0.0471	0.012	0.0561	0.0345	0.0385	0.038	0.0115	0.1093	0.026	0.06		1.25783	3.21099	2.22753	3.65371	3.45538	2.1874	6.84521	1.56904	4.05265	1.82775	1.46104		0.82884	0.606454	0.685073	0.580898	0.591805	0.689236	0.471211	0.769956	0.561175	0.731765	0.78848
0.052	0.0617	0.012	0.0485	0.1086	0.0513	0.009	0.0326	0.17	0.022	0.14		2.22451	2.59647	1.18736	2.77371	5.14499	1.47775	3.07278	1.79213	5.79871	1.44697	1.67287		0.685382	0.650953	0.844923	0.636782	0.518262	0.785495	0.615413	0.736582	0.498005	0.791027	0.753685
0.0168	0.093	0.003	0.0752	0.0223	0.0254	0.003	0.0186	0.0224	0.057	0.48		2.00394	3.53406	1.21585	5.59929	1.85322	2.57308	1.93073	2.42809	1.15006	2.81233	1.73279		0.709659	0.58738	0.83827	0.503848	0.728397	0.65292	0.718517	0.665665	0.853959	0.633854	0.744895
0.00816	0.0273	0.027	0.1362	0.0795	0.0158	0.021	0.1012	0.0267	0.02	0.35		1.69091	1.12711	1.87632	3.29887	1.70982	1.18351	1.06387	4.10859	1.11037	1.86255	1.92612		0.750995	0.859717	0.725396	0.60102	0.748217	0.845836	0.876424	0.558616	0.864016	0.727179	0.71909
0.0329	0.0418	0.006	0.0348	0.1174	0.0203	0.036	0.0156	0.0109	0.014	0.9		1.84769	0.995332	1.02588	1.79356	4.093	1.92087	0.904898	1.31806	1.58786	2.22677	1.68026		0.729123	0.896097	0.887113	0.736386	0.559324	0.719744	0.925005	0.816016	0.766902	0.68515	0.752579
0.1099	0.0342	0.024	0.1804	0.0193	0.0076	0.025	0.0267	0.0026	0.051	0.09		5.85352	1.2289	0.936517	7.85217	3.9932	1.71306	0.98622	2.67167	6.42531	2.98257	0.90503		0.496446	0.835292	0.914476	0.45014	0.563946	0.747744	0.898848	0.644788	0.48126	0.621556	0.92496
0.0113	0.1061	0.068	0.0508	0.0317	0.082	0.009	0.014	0.0084	0.07	0.09		1.96647	1.57691	1.06641	1.78888	4.38291	3.5071	0.83246	3.14483	1.09196	1.628	1.60142		0.714138	0.768674	0.875727	0.737028	0.546709	0.588882	0.951093	0.610677	0.868845	0.760546	0.764731
0.0435	0.0112	0.066	0.1025	0.0514	0.1001	0.01	0.0173	0.0617	0.072	0.27		2.30401	1.36304	1.20747	4.19984	4.26739	1.42078	1.24644	1.45828	1.4262	1.41411	1.39013		0.677407	0.806941	0.840206	0.554541	0.551599	0.795858	0.831356	0.788977	0.794848	0.797107	0.801665
0.0095	0.0037	0.018	0.1077	0.0802	0.0183	0.014	0.0098	0.02	0.01	0.09		1.3811	2.2726	1.34706	3.98615	3.17229	1.96323	1.91654	1.60813	1.75083	2.48895	1.79811		0.803408	0.680513	0.810119	0.564278	0.60891	0.71453	0.720286	0.763666	0.742329	0.660194	0.735764
0.0935	0.0799	0.019	0.0237	0.0819	0.0364	0.027	0.0124	0.0178	0.008	0.16		1.57678	1.18142	1.12267	2.19972	2.08855	1.2529	3.66468	1.22694	1.27915	2.17207	1.17292		0.768694	0.846336	0.860848	0.687947	0.699942	0.829924	0.580317	0.835738	0.824209	0.690854	0.848376
0.0782	0.1927	0.019	0.0183	0.053	0.0194	0.012	0.0596	0.0375	0.039	0.22		3.26932	4.98275	0.962551	1.84057	3.97401	2.23196	0.865584	3.56615	1.07323	1.42806	1.30032		0.602826	0.523827	0.906156	0.730063	0.564852	0.684618	0.938803	0.585614	0.87387	0.794504	0.819711
0.0209	0.0358	0.005	0.1035	0.0657	0.0321	0.042	0.0054	0.0037	0.023	0.89		2.72742	1.92213	2.02642	4.31623	2.85163	2.29386	2.28337	0.889514	0.79932	1.6832	2.76574		0.640364	0.719587	0.707024	0.54951	0.630928	0.678404	0.679441	0.930308	0.96406	0.752141	0.637393
0.0134	0.0511	0.029	0.2308	0.123	0.065	0.047	0.0159	0.0246	0.062	0.49		1.91994	2.01429	1.32236	10.1959	2.14851	1.83614	3.92061	3.94428	1.3881	1.55051	1.51688		0.71986	0.708441	0.815132	0.412607	0.69337	0.73065	0.567405	0.566268	0.802055	0.773011	0.778683
0.0207	0.0691	0.023	0.2945	0.0731	0.0052	0.033	0.0461	0.0146	0.046	0.17		3.7307	0.966834	1.78218	7.77579	2.37059	7.67403	1.6718	1.70378	1.38606	3.08339	1.5268		0.576874	0.904816	0.73795	0.451609	0.671004	0.453597	0.753846	0.7491	0.802448	0.614707	0.776992
0.0112	0.2527	0.022	0.0403	0.2812	0.0133	0.033	0.0984	0.017	0.027	0.35		4.30033	3.07014	1.11453	2.22948	5.23771	1.28653	3.57116	6.32017	1.10991	1.44524	1.43804		0.550187	0.61559	0.862939	0.684872	0.515186	0.82263	0.585339	0.483914	0.864135	0.791342	0.79266
0.21176	0.0161	0.034	0.1277	0.158	0.1491	0.019	0.0142	0.0411	0.048	0.35		1.25439	1.68376	1.06882	6.36355	3.217	1.95383	1.29963	1.59077	2.38447	1.87303	1.90887		0.829596	0.752057	0.875069	0.482812	0.606076	0.715675	0.819855	0.766434	0.6697	0.72582	0.721249
0.0698	0.0259	0.013	0.0728	0.1462	0.0212	0.019	0.0278	0.0178	0.056	0.41		3.09253	2.83926	1.01171	2.27815	4.71865	1.46286	1.04056	2.69177	2.81028	3.48938	1.93928		0.614101	0.631843	0.891234	0.67996	0.533423	0.788152	0.882921	0.643179	0.634007	0.589877	0.717459
0.0175	0.1199	0.018	0.055	0.0898	0.0169	0.02	0.0244	0.0157	0.023	0.39		1.14361	1.97876	1.34706	3.10148	2.69833	4.10612	5.90905	3.34447	2.04261	1.09084	1.46917		0.855561	0.712655	0.810119	0.613509	0.642657	0.558728	0.494886	0.598276	0.705151	0.869141	0.787022
0.0113	0.0248	0.021	0.0879	0.0265	0.0158	0.036	0.0552	0.0186	0.026	0.49		1.62507	1.21134	0.989676	5.27401	1.6178	2.80537	1.74884	2.84231	3.5714	0.972584	1.71343		0.761003	0.83931	0.8978	0.514001	0.762141	0.634377	0.74261	0.631617	0.585326	0.903029	0.747691
0.0297	0.0594	0.011	0.6681	0.0563	0.0719	0.04	0.0599	0.0258	0.003	0.22		2.24738	1.63803	0.919846	12.2794	3.18341	2.17009	1.19038	2.2233	4.34323	23.0562	1.83141		0.683049	0.758991	0.919968	0.38781	0.608201	0.691064	0.844208	0.685507	0.548369	0.314351	0.731277
0.0121	0.0502	0.017	0.0661	0.1476	0.0439	0.011	0.0151	0.0273	0.011	0.12		2.87326	1.65474	0.939478	2.2043	3.87438	1.81173	0.817739	2.05766	3.0411	0.919846	1.18103		0.629341	0.756428	0.913514	0.68747	0.569653	0.733916	0.956766	0.703428	0.617543	0.919968	0.846428
0.0826	0.0084	0.008	0.07	0.0236	0.0388	0.025	0.0531	0.029	0.036	0.27		3.71682	2.18885	0.791572	2.83932	1.49937	1.84654	2.78253	2.90851	3.17664	1.05543	1.61655		0.577591	0.689084	0.967195	0.631839	0.781702	0.729276	0.636108	0.626788	0.608632	0.878755	0.762338
0.1073	0.0413	0.021	0.2149	0.0934	0.0445	0.021	0.0047	0.0105	0.073	0.57		2.49782	1.27343	0.989676	10.6756	3.57903	2.74177	0.989676	1.67187	1.26089	2.79569	2.30715		0.659412	0.825441	0.8978	0.406332	0.58491	0.639245	0.8978	0.753836	0.828169	0.635108	0.6771
0.1063	0.0081	0.023	0.0444	0.08	0.0388	0.002	0.0573	0.0557	0.019	0.13		1.74052	4.13823	1.88498	3.4089	3.13665	1.63638	6.48456	6.00246	1.25351	3.42261	1.34205		0.743791	0.557279	0.724284	0.594483	0.611208	0.759246	0.47979	0.492305	0.829791	0.593688	0.811126
0.0346	0.1587	0.028	0.0328	0.0987	0.0274	0.028	0.0649	0.0064	0.094	0.34		2.82157	3.18049	1.34385	1.69225	4.4376	3.8508	0.893281	4.21452	1.06043	1.00688	1.52388		0.633161	0.608386	0.810762	0.750797	0.544454	0.570813	0.928998	0.553896	0.877372	0.892657	0.777489
0.0107	0.0532	0.034	0.0504	0.0846	0.0333	0.024	0.0284	0.0484	0.023	1.04		2.3512	1.0618	2.70087	1.42545	4.47086	1.29623	1.21585	1.9632	1.23413	1.6832	1.6909		0.672844	0.876995	0.642455	0.794986	0.543101	0.820573	0.83827	0.714533	0.834111	0.752141	0.750997
0.0452	0.3288	0.008	0.0301	0.2551	0.0318	0.008	0.0332	0.0479	0.018	1.05		2.45318	4.40204	1.05358	1.50974	4.80621	1.64159	1.36784	3.28502	1.75552	1.90243	2.99633		0.663389	0.545916	0.879268	0.779909	0.530164	0.758442	0.805996	0.601864	0.741668	0.722062	0.620604
0.0405	0.0509	0.013	0.056	0.046	0.0048	0.045	0.0373	0.012	0.022	0.52		3.74607	1.84191	1.11629	3.48938	1.76746	1.35034	2.20458	2.69774	3.49642	1.73558	1.98138		0.576084	0.729885	0.862485	0.589877	0.739993	0.809461	0.687442	0.642704	0.589481	0.744496	0.712342
0.0409	0.0431	0.026	0.0802	0.0776	0.0207	0.044	0.0257	0.0465	0.015	0.07		3.8312	1.16928	0.972584	5.09765	3.40912	2.20023	2.22907	2.51336	4.93532	1.31312	1.91469		0.571785	0.849254	0.903029	0.519861	0.59447	0.687894	0.684915	0.658051	0.5255	0.817038	0.720518
0.0095	0.0177	0.025	0.1117	0.1294	0.0058	0.028	0.046	0.0738	0.007	0.24		2.17231	1.96747	1.12053	5.85867	4.51201	1.09785	1.20252	4.20454	2.86068	2.54376	1.55813		0.690828	0.714017	0.861396	0.4963	0.541445	0.867289	0.841357	0.554334	0.630262	0.655419	0.771749
0.0222	0.0167	0.021	0.3478	0.1054	0.5909	0.012	0.023	0.0051	0.037	0.16		3.03277	1.34692	1.14169	15.6045	1.81442	3.1005	1.72844	2.99327	1.19615	0.99915	1.51598		0.618108	0.810147	0.856042	0.358037	0.733554	0.613574	0.74552	0.620815	0.842847	0.894954	0.778837
0.0256	0.0375	0.029	0.0816	0.0058	0.0394	0.021	0.0482	0.0099	0.034	0.82		2.76539	1.61173	1.05875	3.61055	1.84487	2.59468	1.30852	2.33699	1.13561	2.50089	1.63627		0.63742	0.763097	0.877835	0.583203	0.729495	0.651103	0.817996	0.674205	0.857566	0.659143	0.759263
0.0586	0.0605	0.008	0.0539	0.0652	0.0109	0.015	0.0364	0.0227	0.108	0.46		5.68034	1.30375	1.05358	1.53664	2.61943	1.0491	3.5181	2.63523	1.04686	1.45807	1.60357		0.501441	0.818992	0.879268	0.77533	0.649046	0.880518	0.588268	0.647746	0.881148	0.789015	0.764389
0.1206	0.8937	0.022	0.0209	0.0731	0.0122	0.039	0.0239	0.0382	0.006	0.19		4.03798	6.1538	1.04026	0.99917	3.82621	1.26749	3.13744	2.16306	0.937362	1.20653	1.46744		0.561853	0.488236	0.883007	0.894948	0.572033	0.826727	0.611157	0.691812	0.914201	0.840423	0.787331
0.00682	0.0756	0.024	0.0496	0.0509	0.0227	0.175	0.0252	0.0206	0.065	0.01		1.3912	3.04033	1.00183	1.47181	2.36447	2.2759	1.20593	2.99919	1.10559	1.73509	2.07506		0.801458	0.617595	0.894154	0.786551	0.671583	0.680184	0.840563	0.620407	0.865259	0.744567	0.701457
0.0238	0.0633	0.021	0.0544	0.1053	0.0105	0.014	0.0546	0.0298	0.015	0.37		1.38908	2.46687	2.26112	2.07629	1.91981	3.15176	3.35442	2.06111	1.78307	0.922248	1.54435		0.801866	0.662158	0.681663	0.701318	0.719876	0.61023	0.597684	0.703036	0.737827	0.919168	0.774039
0.0337	0.0267	0.019	0.0858	0.0236	0.0384	0.016	0.0126	0.0514	0.01	0.23		4.61655	2.01626	1.12267	3.72536	1.32134	4.29455	0.972248	2.3661	1.74736	2.27574	1.41883		0.537327	0.70821	0.860848	0.577149	0.81534	0.550434	0.903133	0.671429	0.74282	0.6802	0.796223
0.1036	0.0358	0.015	0.0664	0.18608	0.0626	0.027	0.051	0.0081	0.232	0.43		2.11732	1.42052	1.01144	4.7512	5.37122	2.93434	1.08583	4.42099	3.16272	1.18567	2.09475		0.696758	0.795907	0.891315	0.532202	0.510881	0.624943	0.870476	0.545135	0.609524	0.845322	0.699252
0.00847	0.012	0.013	0.0751	0.0206	0.101	0.012	0.0937	0.0116	0.129	0.1		2.8654	2.41306	0.913877	4.42865	3.43738	1.18359	0.965366	2.53298	0.926308	1.11278	0.963105		0.629916	0.667044	0.921966	0.544821	0.592837	0.845818	0.905274	0.656347	0.917823	0.863392	0.905982
0.0019	0.0386	0.017	0.0858	0.0153	0.0098	0.023	0.0791	0.0072	0.012	0.26		3.10763	2.43019	1.40237	2.56858	3.26121	1.15891	0.886896	2.95962	1.30072	3.03088	1.86441		0.613104	0.665474	0.799325	0.653301	0.603325	0.851781	0.931222	0.623159	0.819627	0.618236	0.726937
0.00413	0.0459	0.018	0.1111	0.0891	0.2206	0.022	0.0439	0.0124	0.072	0.3		1.3297	2.49654	0.911891	7.92046	2.5702	2.98074	2.82611	2.3954	2.25989	1.14972	1.4474		0.813628	0.659525	0.922635	0.448843	0.653164	0.621684	0.632822	0.668679	0.681786	0.854043	0.790948
0.0374	0.0313	0.11	0.1011	0.168	0.1785	0.01	0.015	0.0246	0.055	0.62		2.14018	1.77514	2.22505	2.26277	5.46081	10.4809	1.88654	1.31312	2.87376	1.15424	1.54157		0.694269	0.738925	0.685327	0.681497	0.508072	0.408832	0.724084	0.817038	0.629305	0.852927	0.774502
0.0154	0.1144	0.007	0.1859	0.0464	0.0233	0.003	0.0295	0.07	0.013	0.16		1.60841	3.31886	0.886431	4.46905	1.92355	2.2759	2.37472	2.09203	3.47079	1.01171	1.21531		0.763622	0.599811	0.931385	0.543174	0.71941	0.680185	0.670616	0.699554	0.590928	0.891234	0.838395
0.0099	0.0321	0.026	0.0396	0.013	0.0139	0.005	0.0027	0.0111	0.012	0.75		1.6927	1.39495	1.17096	2.65918	7.31101	1.40525	0.854897	5.06606	2.82023	2.22753	1.44988		0.750731	0.800739	0.848848	0.645795	0.460983	0.798778	0.942699	0.52094	0.633261	0.685073	0.790497
0.0045	0.0064	0.018	0.0531	0.0237	0.0146	0.016	0.0622	0.0124	0.016	0.05		1.56366	1.43179	1.78104	1.98703	2.03343	2.20101	0.88896	3.67971	2.8385	1.96673	1.20205		0.770838	0.793813	0.738108	0.711665	0.706211	0.687813	0.930501	0.579526	0.6319	0.714105	0.841465
0.0702	0.0907	0.033	0.0234	0.027	0.0222	0.022	0.0627	0.1376	0.107	0.55		1.396	2.25099	1.6718	5.92132	3.53433	2.50702	3.42985	2.92499	5.22593	0.90878	1.90762		0.800539	0.682684	0.753846	0.494544	0.587365	0.658605	0.59327	0.625609	0.515572	0.923687	0.721407
0.0192	0.1177	0.021	0.0787	0.074	0.0192	0.04	0.0064	0.0321	0.025	0.28		1.37534	4.29413	0.919013	4.59285	1.90488	3.52804	2.26305	2.13724	3.03006	1.26651	1.27728		0.804528	0.550452	0.920245	0.538249	0.721753	0.587714	0.681469	0.694586	0.618292	0.82694	0.824611
0.06359	0.0315	0.06	0.2605	0.0301	0.0356	0.025	0.0385	0.0353	0.051	1.59		1.33422	1.52102	1.24007	13.1971	1.08841	4.70282	1.34404	1.52909	2.80203	1.15538	2.27202		0.812709	0.777976	0.832776	0.378604	0.869787	0.534021	0.810726	0.776604	0.634629	0.852648	0.680571
0.0319	0.0457	0.013	0.3901	0.0557	0.0047	0.018	0.0327	0.0567	0.039	0.33		1.40556	2.43892	1.01171	5.68395	2.18523	0.967516	2.74818	3.38625	2.69391	2.38059	1.33201		0.798719	0.664679	0.891234	0.501334	0.689465	0.904603	0.638747	0.595806	0.643008	0.670063	0.813158
0.0105	0.0808	0.035	0.0452	0.1559	0.0127	0.054	0.0302	0.019	0.156	0.37		2.46267	3.14444	1.23202	3.69165	5.09426	1.83181	1.07072	1.73615	2.7622	1.23384	1.54435		0.662535	0.610703	0.834586	0.5789	0.519977	0.731225	0.874553	0.744415	0.637665	0.834176	0.774039
0.0977	0.0835	0.006	0.1305	0.0495	0.0015	0.045	0.0418	0.2198	0.064	0.94		2.28868	3.18961	0.720506	11.0776	1.36841	1.44101	1.54183	2.82222	2.75583	1.16505	1.36247		0.678916	0.607806	0.998003	0.401356	0.805884	0.792115	0.774459	0.633112	0.638156	0.850281	0.807052
0.0926	0.0246	0.021	0.0201	0.0258	0.0257	0.035	0.0115	0.0518	0.047	0.13		3.1224	0.891391	1.68939	1.08029	1.05212	2.88362	1.77312	1.29285	1.77846	1.63915	1.34205		0.612136	0.929654	0.751221	0.871962	0.879676	0.628586	0.739205	0.821287	0.738464	0.758819	0.811126
0.0209	0.1983	0.021	0.163	0.0925	0.009	0.022	0.0333	0.012	0.019	0.64		1.09726	4.84413	1.06387	5.93408	6.14571	2.32906	1.83969	3.03492	1.18736	1.93998	1.5746		0.867444	0.528777	0.876424	0.494189	0.48845	0.674969	0.730179	0.617962	0.844923	0.717373	0.769049
0.0252	0.1401	0.011	0.207	0.0244	0.0177	0.049	0.0457	0.1452	0.074	0.58		1.35416	2.14377	1.88077	12.6752	1.73132	1.49755	3.51048	3.51007	3.37591	1.62469	1.71539		0.808701	0.693881	0.724823	0.38373	0.745106	0.782018	0.588693	0.588716	0.596413	0.761063	0.747407
0.0151	0.035	0.027	0.0965	0.1778	0.0304	0.018	0.044	0.0211	0.009	0.12		2.73875	2.011	0.901875	4.37587	7.43026	1.79628	0.990012	1.67473	1.38449	1.08076	1.45471		0.63948	0.708827	0.926038	0.547003	0.458504	0.736015	0.897699	0.753406	0.802752	0.871836	0.789621
0.1356	0.249	0.039	0.0331	0.0116	0.0124	0.008	0.0352	0.0607	0.007	0.29		18.6158	4.15774	0.992261	1.58732	1.15969	2.08613	1.36784	2.15615	3.35686	3.15194	1.99266		0.337586	0.556406	0.89702	0.76699	0.851589	0.700213	0.805996	0.69255	0.597539	0.610218	0.710995
0.0137	0.0492	0.065	0.0399	0.0857	0.0414	0.028	0.0077	0.0084	0.009	0.32		1.60053	1.84425	0.953342	2.19319	2.11668	1.16173	1.6589	1.29952	4.18725	4.28989	1.25825		0.764873	0.729577	0.909064	0.688629	0.696829	0.85109	0.755795	0.81988	0.555096	0.550633	0.828746
0.0049	0.0899	0.01	0.0321	0.2988	0.0723	0.049	0.0941	0.0774	0.054	0.31		1.7247	5.28989	2.07506	1.61105	9.59252	1.24815	1.02602	6.25177	2.65898	1.15411	1.37042		0.746059	0.513486	0.701457	0.763204	0.421082	0.830976	0.887072	0.485672	0.645812	0.852959	0.805488
0.027	0.008	0.032	0.0239	0.1139	0.0198	0.12	0.0356	0.0238	0.043	0.39		2.2242	5.01194	3.04903	0.881434	1.51288	3.48902	1.63762	1.64145	5.3053	0.940553	1.52358		0.685414	0.522808	0.617007	0.933142	0.779368	0.589897	0.759055	0.758464	0.512988	0.913166	0.777539
0.08382	0.1877	0.022	0.0501	0.0745	0.0547	0.025	0.025	0.047	0.085	0.68		2.65231	3.94572	0.969355	3.17816	2.98549	2.74085	1.8764	2.41477	1.46776	1.01464	2.14451		0.646353	0.566199	0.904031	0.608535	0.621354	0.639316	0.725386	0.666887	0.787274	0.890377	0.693801
0.0196	0.0924	0.036	0.055	0.1793	0.0763	0.011	0.0342	0.2079	0.095	0.66		2.33121	4.39817	1.05543	3.18382	3.43421	2.33507	1.41305	1.70237	3.39161	4.30018	1.48062		0.674762	0.546077	0.878755	0.608174	0.593019	0.674389	0.797305	0.749306	0.595492	0.550193	0.784988
0.0125	0.0486	0.016	0.0392	0.0502	0.0299	0.032	0.054	0.0281	0.009	0.56		2.00336	2.29868	0.972248	2.03184	2.33627	2.42958	2.21338	2.10716	1.00248	1.53882	1.51754		0.709727	0.67793	0.903133	0.706395	0.674275	0.665529	0.686529	0.697876	0.893961	0.774965	0.778569
0.0815	0.082	0.046	0.1279	0.019	0.0276	0.043	0.0106	0.0035	0.031	0.48		4.06834	1.43234	0.983132	7.4515	2.77757	1.45991	2.10329	2.62952	2.53975	0.926546	1.71977		0.560452	0.793711	0.899788	0.458068	0.636487	0.788682	0.698303	0.648215	0.655763	0.917745	0.746772
0.013	0.1304	0.029	0.0731	0.0337	0.009	0.013	0.0158	0.0244	0.036	0.91		1.5656	2.39643	1.39447	4.6743	1.98728	1.08076	1.34659	2.80537	3.4942	1.10908	1.41619		0.770519	0.668584	0.800832	0.535105	0.711636	0.871836	0.810213	0.634377	0.589606	0.864349	0.796716
0.0492	0.0403	0.059	0.0315	0.0333	0.0227	0.035	0.0541	0.0258	0.008	0.6		2.89209	1.28091	1.11721	2.38208	1.49003	1.63019	6.51202	2.29608	2.05492	1.73908	1.28471		0.627972	0.823832	0.86225	0.669924	0.783332	0.760206	0.479114	0.678186	0.703741	0.743996	0.823017
0.1333	0.09	0.076	0.0743	0.0199	0.0264	0.03	0.0409	0.02	0.067	0.09		3.47803	1.38501	1.00062	4.43917	3.82956	1.3527	1.44509	4.13662	1.86255	1.1347	1.35095		0.590518	0.802652	0.894516	0.54439	0.571866	0.808992	0.79137	0.557351	0.727179	0.857797	0.80934
0.0466	0.1125	0.004	0.0486	0.0145	0.0242	0.007	0.0437	0.0136	0.028	0.8		1.74699	2.1669	1.62114	3.19319	1.0824	1.52041	1.19686	2.58215	2.1912	1.34385	1.66425		0.742872	0.691403	0.761618	0.607579	0.871396	0.77808	0.842682	0.652155	0.688837	0.810762	0.754985
0.0138	0.2051	0.043	0.0994	0.0134	0.0106	0.009	0.0422	0.0512	0.06	0.97		1.86818	2.7074	1.07689	5.93561	3.25676	2.0254	2.5618	2.26178	1.19103	1.24007	2.34831		0.726448	0.641938	0.872879	0.494147	0.6036	0.707143	0.653877	0.681596	0.844054	0.832776	0.67312
0.0256	0.0339	0.046	0.1973	0.0263	0.0353	0.045	0.0437	0.0929	0.015	0.51		2.94541	3.26602	1.0265	8.17345	1.59921	3.12096	3.22195	2.03645	2.33078	1.1062	1.75275		0.62416	0.603029	0.886934	0.444163	0.765085	0.612231	0.605765	0.705861	0.674803	0.865099	0.742058
0.0439	0.0666	0.017	0.1665	0.0549	0.1199	0.023	0.0069	0.0158	0.03	0.19		4.08203	1.95254	0.939478	5.0684	1.57287	2.61203	1.09084	0.912311	2.80537	0.989345	1.34113		0.559825	0.715831	0.913514	0.52086	0.769331	0.649658	0.869141	0.922493	0.634377	0.897901	0.81131
0.1745	0.0453	0.034	0.0219	0.0615	0.0122	0.026	0.06	0.2282	0.104	0.59		7.65857	2.17547	1.06882	1.65045	1.97161	1.26749	3.21313	4.62291	3.34942	1.11629	1.90081		0.453901	0.690493	0.875069	0.757083	0.713516	0.826727	0.60632	0.53708	0.597981	0.862485	0.722267
0.0762	0.0304	0.16	0.0449	0.0221	0.0226	0.041	0.0119	0.1592	0.054	0.45		3.20929	1.79628	2.25829	1.49064	3.35131	2.41906	0.987535	1.2074	8.65659	1.07072	1.92729		0.606561	0.736015	0.681948	0.783226	0.597869	0.666492	0.898449	0.840222	0.435741	0.874553	0.718945
0.005	0.2396	0.035	0.0516	0.0651	0.0187	0.027	0.0612	0.0203	0.039	0.53		1.55236	3.28618	1.62544	2.83269	2.5435	2.85153	1.97171	3.14625	1.59544	1.09142	2.15168		0.772704	0.601793	0.760946	0.632331	0.655441	0.630935	0.713505	0.610586	0.765685	0.868988	0.69303
0.0053	0.061	0.056	0.0098	0.1199	0.0203	0.028	0.0624	0.0222	0.014	0.23		3.15558	1.91435	1.32973	0.911511	3.57176	1.05911	2.21822	4.27414	2.63895	0.962519	1.49482		0.609983	0.720561	0.813624	0.922763	0.585307	0.877737	0.686029	0.551309	0.647442	0.906166	0.782495
0.0487	0.0338	0.159	0.0834	0.0801	0.0306	0.017	0.0375	0.1179	0.008	0.54		4.25452	2.83803	1.51008	2.89201	2.89224	2.42054	0.939478	1.47933	2.56929	3.24228	1.45335		0.552154	0.631934	0.77985	0.627978	0.627961	0.666357	0.913514	0.785216	0.653241	0.604497	0.789867
0.0558	0.0188	0.013	0.0923	0.0353	0.0068	0.043	0.031	0.0114	0.17	0.64		1.74926	2.66742	1.11629	4.40771	2.41165	1.66627	1.2258	2.56345	1.31563	1.43287	1.74205		0.742551	0.645129	0.862485	0.545682	0.667174	0.754679	0.835997	0.653736	0.816519	0.793612	0.743573
0.0429	0.0438	0.029	0.0261	0.1954	0.0229	0.289	0.0195	0.0339	0.037	0.04		1.14021	2.02716	0.998837	2.21551	3.26454	2.87796	1.49237	1.84177	1.31328	1.58661	1.30019		0.856412	0.706938	0.895047	0.686309	0.60312	0.628998	0.782923	0.729904	0.817007	0.767103	0.819738
0.0564	0.0189	0.089	0.0203	0.0301	0.0113	0.009	0.0084	0.0261	0.038	0.88		4.03946	1.31342	2.5917	1.59544	2.64157	2.51205	3.96005	1.5774	1.72157	1.50421	1.61207		0.561785	0.816976	0.651352	0.765685	0.647227	0.658165	0.565515	0.768594	0.746511	0.780864	0.763044
0.0083	0.0123	0.022	0.0586	0.0134	0.0452	0.13	0.0254	0.1312	0.121	0.52		2.15041	1.95289	1.19226	2.52205	1.61815	2.65751	1.00632	2.12015	3.45589	1.7386	1.61408		0.693165	0.715789	0.843762	0.657294	0.762087	0.645931	0.892822	0.696448	0.591776	0.744064	0.762727
0.0418	0.0156	0.046	0.2011	0.106	0.0343	0.02	0.0424	0.0072	0.013	0.64		0.977069	2.3712	1.11702	6.54251	2.42287	1.92649	3.77307	2.83333	4.00281	2.0561	2.07506		0.901645	0.670947	0.862297	0.478369	0.666143	0.719044	0.574706	0.632283	0.563494	0.703606	0.701457
0.008	0.0147	0.012	0.0178	0.0469	0.0154	0.002	0.0387	0.0352	0.042	0.4		1.69926	1.36727	1.07254	1.82128	2.80192	3.75447	3.47817	2.88142	3.48292	1.28486	1.78571		0.749764	0.806108	0.874058	0.73263	0.634637	0.575654	0.59051	0.628746	0.590242	0.822985	0.737464
0.0265	0.0833	0.016	0.0291	0.0241	0.0166	0.068	0.0283	0.1206	0.028	0.23		1.73227	1.35209	2.40776	0.934769	1.67896	2.23685	1.49649	1.62392	5.43688	1.27188	1.63425		0.74497	0.809113	0.667533	0.915046	0.752773	0.684119	0.782203	0.761184	0.508816	0.825776	0.759576
0.0045	0.3686	0.069	0.0543	0.0541	0.0328	0.03	0.092	0.1283	0.066	0.22		3.06476	3.47789	1.33009	2.02143	2.75596	5.04665	1.30305	5.89609	1.35101	1.45376	1.55074		0.61595	0.590526	0.813549	0.707606	0.638145	0.521607	0.819137	0.495248	0.809329	0.789793	0.772973
0.0355	0.0446	0.013	0.0356	0.2187	0.1358	0.009	0.0327	0.0254	0.035	0.48		1.85993	1.8869	1.11629	2.19342	2.2923	4.39975	0.951215	2.91989	1.22694	1.69821	2.85359		0.727521	0.724038	0.862485	0.688606	0.678558	0.546011	0.909741	0.625973	0.835738	0.749918	0.630784
0.01284	0.0585	0.009	0.0243	0.0401	0.1019	0.021	0.0221	0.2827	0.104	0.11		2.02555	2.66995	1.37409	1.88335	2.27628	3.21277	2.01907	2.80059	8.3321	1.89801	3.15507		0.707125	0.644926	0.804771	0.724492	0.680146	0.606342	0.707881	0.634738	0.441326	0.722622	0.610016
0.0345	0.0412	0.019	0.0919	0.0496	0.0143	0.046	0.0111	0.0188	0.018	0.19		1.84057	2.21118	1.04056	2.5306	4.19707	1.5686	1.53227	1.01164	2.82128	1.44805	2.33517		0.730062	0.686757	0.882921	0.656553	0.554662	0.770028	0.776067	0.891256	0.633183	0.79083	0.67438
0.0911	0.0953	0.017	0.1184	0.0591	0.0181	0.016	0.007	0.0152	0.029	0.23		1.98792	2.69832	0.86123	3.72333	2.70735	1.53684	4.82641	2.27146	1.50399	0.885875	2.51682		0.71156	0.642658	0.940382	0.577254	0.641943	0.775297	0.529423	0.680627	0.780901	0.93158	0.657749
0.0436	0.1804	0.08	0.324	0.1415	0.0704	0.02	0.0292	0.0382	0.021	0.5		7.83722	3.74552	1.05003	14.1004	3.24076	2.2079	1.64367	3.52451	1.42561	1.58805	1.97208		0.450426	0.576112	0.880259	0.37034	0.604591	0.687097	0.758123	0.587911	0.794958	0.766871	0.71346
0.0307	0.0684	0.073	0.0463	0.0597	0.1083	0.034	0.0534	0.0064	0.026	0.17		1.07573	1.47904	1.11844	1.5699	2.0451	3.2549	2.13104	4.76724	1.06043	2.81746	1.32098		0.873192	0.785268	0.861933	0.769815	0.704865	0.603715	0.69526	0.531604	0.877372	0.633468	0.815415
0.0615	0.0114	0.038	0.0978	0.0118	0.0248	0.034	0.0435	0.0126	0.058	0.31		1.28261	1.31563	1.37892	5.45703	1.16757	1.3658	1.5044	2.35924	1.18829	1.07636	2.05963		0.823467	0.816519	0.80383	0.508189	0.84967	0.806396	0.78083	0.672079	0.844701	0.873021	0.703204
0.0497	0.0359	0.086	0.0826	0.0345	0.0922	0.007	0.0336	0.0131	0.066	0.41		6.00429	2.61124	1.23543	3.07029	2.07823	3.79056	2.54376	2.09363	0.899978	1.02485	1.50692		0.492255	0.649724	0.833818	0.61558	0.701099	0.573821	0.655419	0.699377	0.926688	0.887408	0.780394
0.127	0.0202	0.015	0.0905	0.1264	0.0348	0.014	0.0173	0.0324	0.01	0.29		7.31479	1.32201	0.922248	1.58378	3.52578	0.968381	0.962519	1.45828	9.66157	2.07506	1.43324		0.460904	0.815203	0.919168	0.767561	0.58784	0.904334	0.906166	0.788977	0.420076	0.701457	0.793545
0.0247	0.0501	0.039	0.0851	0.0338	0.078	0.022	0.0503	0.0284	0.119	0.13		3.06626	1.54939	1.04105	3.92801	3.1125	2.5609	2.96978	3.80661	3.72587	1.47926	1.59308		0.615849	0.773197	0.882782	0.567048	0.612785	0.653953	0.622448	0.573014	0.577123	0.785228	0.766063
0.028	0.0127	0.022	0.0097	0.0425	0.0088	0.045	0.0223	0.1833	0.041	0.4		1.44142	1.83181	1.19226	1.32473	2.43839	1.27772	2.51538	1.6892	1.50781	1.40608	2.18895		0.792041	0.731225	0.843762	0.814645	0.664727	0.824516	0.657874	0.751249	0.780242	0.798621	0.689074
0.0686	0.0341	0.024	0.0458	0.02579	0.0821	0.035	0.0613	0.2404	0.043	0.21		9.22981	2.39063	1.14144	1.22333	1.69361	1.79126	1.29261	2.49674	2.48354	1.17473	2.32543		0.426527	0.669124	0.856105	0.836558	0.750596	0.736701	0.821339	0.659507	0.660674	0.84794	0.67532
0.0191	0.066	0.017	0.0622	0.0213	0.0301	0.043	0.0658	0.0103	0.07	0.15		1.49893	2.32836	0.86123	3.04589	1.20528	1.36374	1.03007	5.99085	1.04912	1.25398	1.48267		0.781779	0.675037	0.940382	0.617219	0.840714	0.806802	0.885907	0.492623	0.880513	0.829687	0.784625
0.01028	0.0195	0.019	0.0657	0.0535	0.0362	0.06	0.0024	0.0901	0.022	0.02		1.35817	2.92466	0.962551	3.77234	4.67254	3.18215	1.36975	1.09941	3.01877	0.901751	2.49288		0.807904	0.625632	0.906156	0.574743	0.535172	0.608281	0.80562	0.866879	0.619062	0.92608	0.659848
0.0219	0.0215	0.142	0.1612	0.0437	0.0573	0.055	0.0094	0.0586	0.031	0.03		1.42401	1.51505	1.1029	9.66303	1.62873	3.01054	1.9703	1.41064	2.19636	2.45954	1.44509		0.795255	0.778996	0.865963	0.420055	0.760434	0.619625	0.713674	0.79776	0.688298	0.662816	0.79137
0.0441	0.0603	0.014	0.1634	0.0165	0.0764	0.029	0.026	0.1645	0.042	0.04		1.72405	2.51293	1.0587	3.48798	1.16867	2.32896	1.12102	1.39464	3.70058	1.17931	1.80689		0.746153	0.658088	0.877848	0.589956	0.849403	0.674979	0.861272	0.8008	0.578435	0.84684	0.73457
0.0369	0.1068	0.014	0.1184	0.0101	0.2984	0.029	0.0248	0.189	0.034	0.03		2.7369	3.40244	1.0587	5.56817	2.4615	5.73369	1.05875	2.69909	7.99847	1.72246	0.879524		0.639623	0.594859	0.877848	0.504785	0.66264	0.499881	0.877835	0.642597	0.447379	0.746382	0.933817
0.0176	0.0517	0.025	0.1268	0.0272	0.0125	0.062	0.0183	0.0438	0.036	0.16		1.68276	2.58887	1.19203	3.54431	1.47118	7.11745	1.90706	1.84057	1.44901	1.22179	2.25829		0.752206	0.651589	0.843817	0.586814	0.786663	0.465125	0.721477	0.730063	0.790654	0.83691	0.681948
0.0316	0.0378	0.065	0.1001	0.0939	0.0031	0.016	0.027	0.1214	0.083	0.17		2.30835	3.23091	1.05663	6.63811	2.2814	4.51978	1.15411	3.24228	3.75616	2.16261	1.75296		0.676982	0.605205	0.878422	0.476061	0.679637	0.541134	0.852959	0.604497	0.575567	0.691859	0.742028
0.0307	0.1152	0.038	0.3709	0.1579	0.0398	0.039	0.0435	0.0873	0.015	0.5		2.21686	4.8759	1.70601	13.783	5.17346	3.53694	2.55687	2.43966	2.37912	0.838461	1.73305		0.68617	0.527626	0.748773	0.373161	0.51731	0.587221	0.654297	0.664611	0.670201	0.948819	0.744859
0.0223	0.0773	0.004	0.1278	0.0504	0.0326	0.008	0.0031	0.0142	0.091	0.25		3.07918	3.03449	6.18415	7.13395	2.17135	3.40706	0.916343	2.22398	1.12861	1.35473	1.66036		0.614987	0.617991	0.487436	0.464766	0.690931	0.59459	0.921138	0.685437	0.859335	0.808586	0.755574
0.0335	0.047	0.014	0.5625	0.0677	0.0155	0.056	0.0281	0.0712	0.008	0.52		1.5425	2.02095	1.38525	27.6688	2.28168	1.44633	1.19686	1.48522	1.44607	3.24228	1.6023		0.774348	0.707662	0.802604	0.295811	0.679609	0.791143	0.842682	0.784176	0.791191	0.604497	0.764592
0.0058	0.0145	0.031	0.0998	0.0481	0.0335	0.09	0.0273	0.0616	0.055	0.31		2.17295	1.29136	0.926546	5.31872	1.80861	2.5761	1.28452	1.49217	2.81229	1.28562	1.47776		0.690761	0.821602	0.917745	0.512557	0.734338	0.652664	0.823058	0.782957	0.633857	0.822824	0.785494
0.03469	0.0645	0.011	0.4143	0.0464	0.064	0.083	0.0307	0.033	0.028	0.36		1.85176	2.37594	1.14886	10.752	1.74957	2.00216	1.71056	2.30461	3.32496	2.53975	2.66007		0.728588	0.670501	0.854256	0.405366	0.742506	0.709868	0.748108	0.677348	0.599444	0.655763	0.645723
0.036	0.0348	0.033	0.2602	0.0718	0.0099	0.041	0.0318	0.0353	0.086	0.49		3.2734	1.24623	1.52438	13.8463	3.9339	2.77022	1.85735	2.24131	1.74311	1.26852	1.73913		0.602575	0.831404	0.777404	0.372592	0.566765	0.637049	0.727857	0.683666	0.743423	0.826504	0.74399
0.0285	0.0303	0.137	0.0964	0.0979	0.0961	0.103	0.0279	0.0186	0.056	0.3		1.80466	1.48987	1.35622	4.10809	2.85087	1.68708	1.93504	2.9117	3.95374	2.33761	1.41594		0.734873	0.78336	0.80829	0.558638	0.630984	0.751564	0.717983	0.626559	0.565815	0.674145	0.796763
0.0327	0.0248	0.021	0.1689	0.0586	0.0563	0.016	0.0296	0.0496	0.049	0.32		1.34423	1.53287	0.851796	7.90512	2.40134	1.40842	2.73567	2.37435	3.52035	2.88204	1.19038		0.810686	0.775966	0.943841	0.449133	0.668128	0.798178	0.639719	0.67065	0.588142	0.628701	0.844208
0.02488	0.0178	0.019	0.2394	0.0556	0.036	0.033	0.0487	0.0095	0.018	0.54		1.24832	1.70254	1.49428	4.69687	5.16422	2.06138	1.38589	3.18009	2.09035	2.16152	1.56341		0.830939	0.749281	0.782589	0.534246	0.517618	0.703004	0.802482	0.608412	0.699742	0.691976	0.77088
0.036	0.1304	0.016	0.0247	0.0467	0.0615	0.006	0.0604	0.0059	0.007	0.13		0.993361	3.02422	0.972248	1.72693	4.7466	3.59417	1.62905	2.31039	1.45535	1.78656	1.71403		0.896689	0.61869	0.903133	0.745738	0.532374	0.584087	0.760383	0.676783	0.789506	0.737346	0.747604
0.1063	0.1606	0.096	0.0249	0.0715	0.0385	0.117	0.0474	0.0095	0.095	1.35		2.97783	1.84866	3.25811	1.79368	2.28265	1.80236	1.59272	3.26281	2.09035	1.76502	2.38407		0.621886	0.728996	0.603516	0.736369	0.679513	0.735185	0.766122	0.603226	0.699742	0.740334	0.669738
0.0215	0.0099	0.007	0.0308	0.1586	0.0442	0.064	0.049	0.0448	0.089	0.14		4.94474	1.00955	1.03389	1.05114	3.99055	2.52406	2.80737	1.56324	1.73967	1.06409	1.5595		0.525166	0.891869	0.884816	0.879949	0.56407	0.65712	0.634226	0.770907	0.743913	0.876365	0.771524
0.0337	0.0228	0.006	0.0483	0.012	0.0319	0.048	0.0149	0.01	0.021	0.51		1.53838	2.25598	0.86422	3.05342	1.56605	1.70899	2.50849	1.44482	1.24644	4.12832	1.25334		0.775038	0.68218	0.939296	0.616712	0.770446	0.748338	0.658476	0.791419	0.831356	0.557724	0.829828
0.1189	0.0988	0.068	0.036	0.0401	0.0603	0.088	0.0307	0.0232	0.025	0.45		3.301	2.10306	1.10157	3.68213	5.86529	3.32056	1.79657	2.20725	1.00222	1.59544	1.35231		0.600891	0.698329	0.866311	0.579399	0.496113	0.599709	0.735974	0.687164	0.89404	0.765685	0.809069
0.1541	0.073	0.035	0.1682	0.0578	0.0155	0.03	0.0325	0.0078	0.07	0.11		2.76277	2.43414	2.011	5.29144	2.24482	2.2453	0.879524	3.18617	5.27225	1.10804	1.28765		0.637621	0.665113	0.708827	0.513436	0.683309	0.68326	0.933817	0.608025	0.514058	0.864621	0.822392
0.10811	0.1848	0.034	0.0586	0.0906	0.055	0.018	0.0204	0.06	0.005	0.13		1.87657	3.22163	0.962025	4.4371	4.40248	3.18382	2.29945	1.38662	2.89017	1.24448	2.57013		0.725364	0.605786	0.906321	0.544475	0.545898	0.608174	0.677854	0.80234	0.628111	0.831793	0.65317
0.0752	0.0448	0.026	0.1744	0.0198	0.1702	0.06	0.0979	0.0782	0.078	0.27		3.86312	3.44775	1.1021	7.41438	2.29753	8.21856	1.15834	4.60378	1.23334	1.7986	1.47452		0.570206	0.592242	0.866171	0.458831	0.678043	0.443349	0.85192	0.537823	0.834288	0.735698	0.786068
0.0111	0.0216	0.037	0.3001	0.0651	0.0273	0.009	0.0131	0.1044	0.017	0.5		1.62179	0.868666	1.04994	16.0388	1.85111	1.57355	1.22156	1.72165	1.46149	1.40237	3.45989		0.761516	0.937691	0.880283	0.354775	0.728675	0.769221	0.836962	0.746499	0.788398	0.799325	0.591548
0.01043	0.0482	0.008	0.0411	0.0455	0.0847	0.051	0.0406	0.0016	0.038	0.03		2.6264	1.39558	1.20388	2.14354	1.40191	1.34248	1.89585	2.44356	1.26651	0.947255	1.59708		0.648471	0.800618	0.841039	0.693906	0.799412	0.811039	0.722897	0.664257	0.82694	0.911007	0.765424
0.0107	0.0159	0.041	0.0595	0.0421	0.0418	0.036	0.043	0.0464	0.02	0.07		1.2804	2.13375	1.29213	3.24807	2.81859	1.46867	1.2809	1.75353	3.60326	1.64367	1.21636		0.823939	0.694965	0.821439	0.604137	0.633384	0.787112	0.823833	0.741947	0.583596	0.758123	0.838153
0.0348	0.0195	0.035	0.1209	0.068	0.0227	0.006	0.0432	0.0169	0.029	0.05		1.43602	1.23384	1.0617	4.42697	6.34409	1.44583	0.86422	2.81836	2.77151	1.25277	1.24888		0.793031	0.834176	0.877023	0.54489	0.483305	0.791235	0.939296	0.633401	0.63695	0.829953	0.830814
0.05	0.0371	0.032	0.0715	0.0373	0.0058	0.059	0.0341	0.1108	0.114	0.03		2.26919	1.5114	0.920678	1.74029	2.86487	2.29038	1.87431	1.56568	7.58576	1.77964	2.41341		0.680854	0.779622	0.91969	0.743824	0.629955	0.678748	0.725656	0.770507	0.455349	0.738301	0.667012
0.0975	0.0195	0.098	0.0622	0.0186	0.0146	0.015	0.0211	0.0295	0.145	0.3		3.80141	1.32409	1.11114	3.43265	1.70157	2.362	0.838461	1.29614	2.60442	1.25696	1.51172		0.573275	0.814777	0.863816	0.593109	0.749425	0.671817	0.948819	0.820591	0.65029	0.82903	0.779567
0.1059	0.2945	0.01	0.0123	0.0647	0.019	0.096	0.0462	0.0274	0.042	0.55		1.77179	4.29792	0.989465	1.37158	1.91626	2.7622	2.22753	1.88709	1.73235	1.12878	1.37016		0.73939	0.55029	0.897864	0.805263	0.720322	0.637665	0.685073	0.724014	0.744959	0.859293	0.805541
0.0121	0.0058	0.071	0.1772	0.1363	0.0928	0.072	0.0434	0.0078	0.037	0.53		1.3778	0.924849	1.18234	8.94669	3.42565	2.19569	1.18528	4.59801	1.62634	1.2126	1.35796		0.804048	0.918306	0.846117	0.43098	0.593513	0.688367	0.845416	0.538048	0.760806	0.839019	0.807945
0.051	0.0789	0.039	0.1097	0.0755	0.034	0.014	0.0126	0.0126	0.058	0.44		2.50844	1.93951	1.25221	6.23694	8.19944	1.5044	1.16109	2.02043	0.972822	1.56354	1.4388		0.65848	0.717431	0.830078	0.486057	0.443693	0.78083	0.851247	0.707722	0.902956	0.770859	0.792522
0.0699	0.0348	0.034	0.0295	0.1037	0.0211	0.003	0.0269	0.0226	0.02	0.93		2.1512	2.38723	2.50089	2.39047	4.97732	1.21164	6.51622	3.40443	4.62765	1.34858	2.42623		0.693081	0.669442	0.659143	0.669139	0.524017	0.83924	0.479011	0.594743	0.536897	0.809813	0.665835
0.0126	0.0266	0.069	0.0291	0.0126	0.0344	0.04	0.0236	0.0416	0.024	0.25		1.39471	2.13301	1.21394	1.31328	1.71019	3.90113	1.41656	1.99673	2.40964	1.07012	2.13023		0.800786	0.695046	0.83871	0.817005	0.748163	0.568347	0.796647	0.710511	0.66736	0.874716	0.695347
0.0128	0.3949	0.028	0.0773	0.0313	0.0581	0.071	0.0206	0.0169	0.226	0.31		2.22291	3.67574	0.950282	4.26003	3.61637	4.4135	1.45422	1.45251	1.21663	1.11572	1.62381		0.685546	0.579735	0.910039	0.551916	0.58289	0.545444	0.789709	0.790019	0.838092	0.862634	0.7612
0.037	0.005	0.046	0.1699	0.1234	0.0144	0.072	0.0112	0.0168	0.027	0.11		1.58661	1.24448	1.90353	10.9329	2.14204	2.97255	2.11086	2.55711	1.43596	1.08583	1.83792		0.767103	0.831793	0.721923	0.403118	0.694068	0.622254	0.697468	0.654276	0.793043	0.870476	0.730414
0.10954	0.0618	0.041	0.1464	0.1562	0.0361	0.011	0.0283	0.0492	0.016	0.62		2.64817	1.81182	1.18451	7.74047	6.96584	2.04998	1.55912	1.54274	1.72269	2.91024	1.82188		0.646689	0.733904	0.845599	0.452295	0.468475	0.704305	0.771586	0.774308	0.746348	0.626664	0.73255
0.1015	0.0178	0.047	0.1376	0.1034	0.0341	0.03	0.0203	0.038	0.006	1.03		2.29786	1.58908	1.36041	10.158	3.55307	2.03268	1.37285	1.69946	3.64248	1.62905	4.45377		0.678011	0.766706	0.807461	0.413119	0.586331	0.706298	0.805014	0.749733	0.581494	0.760383	0.543795
0.2025	0.02	0.074	0.1103	0.1429	0.0161	0.014	0.0527	0.0294	0.029	0.12		11.2302	1.34858	1.05544	6.75512	5.40034	2.08107	0.962519	5.73556	1.50467	1.25277	1.70183		0.399529	0.809813	0.878753	0.473296	0.509961	0.700781	0.906166	0.499826	0.780783	0.829953	0.749386
0.0846	0.017	0.083	0.5787	0.2411	0.0776	0.013	0.0505	0.0207	0.088	0.22		2.37621	0.86123	1.22349	13.5109	2.74867	4.89786	0.82256	4.07984	0.945844	1.17991	2.54678		0.670475	0.940382	0.836521	0.375649	0.63871	0.526836	0.954894	0.559925	0.91146	0.846696	0.655159
0.0706	0.0439	0.025	0.0164	0.00561	0.0107	0.042	0.0524	0.0615	0.067	0.25		2.13558	2.64302	1.26651	1.50686	0.979859	1.08869	1.28486	3.78934	2.10912	2.37723	1.18516		0.694766	0.647109	0.82694	0.780405	0.900789	0.869714	0.822985	0.573882	0.69766	0.670379	0.845444
0.0241	0.0879	0.095	0.1893	0.1799	0.0223	0.044	0.0445	0.0032	0.019	0.73		2.79169	3.88625	1.03956	8.73529	2.08062	2.48459	1.12194	4.73778	8.54897	2.46651	1.32242		0.635412	0.569072	0.883205	0.434429	0.700831	0.660581	0.861036	0.532704	0.437562	0.662191	0.815119
0.0247	0.0361	0.034	0.2079	0.054	0.011	0.004	0.0179	0.2116	0.04	0.53		4.20612	0.948091	1.01449	8.03937	2.44988	3.34946	3.66537	1.36215	5.3172	1.03753	1.54241		0.554264	0.91074	0.890421	0.446619	0.663686	0.597979	0.580281	0.807115	0.512605	0.88378	0.774363
0.0704	0.2188	0.02	0.073	0.0625	0.0373	0.019	0.014	0.0092	0.011	0.29		4.93519	2.99809	1.17292	5.53457	3.52887	2.69774	2.32693	2.39371	1.47264	2.44176	1.35422		0.525504	0.620482	0.848376	0.505805	0.587669	0.642704	0.675175	0.668837	0.786404	0.664421	0.808689
0.0397	0.0311	0.027	0.0106	0.0977	0.016	0.077	0.0337	0.0258	0.164	0.1		2.13528	1.1498	0.845525	1.52171	4.22102	1.70487	0.974797	4.06488	2.37883	1.2836	1.26675		0.694799	0.854023	0.946169	0.777858	0.553611	0.74894	0.902346	0.560611	0.670229	0.823254	0.826888
0.0068	0.1357	0.009	0.1107	0.0065	0.0156	0.062	0.0298	0.0769	0.049	0.43		2.49132	2.71007	0.83246	4.92371	1.55283	1.79342	1.50353	3.25552	6.7802	1.50807	1.40637		0.659985	0.641728	0.951093	0.525912	0.772627	0.736405	0.78098	0.603676	0.472712	0.780195	0.798566
0.0068	0.0315	0.016	0.1086	0.0348	0.1386	0.033	0.0528	0.0062	0.031	0.46		1.41884	1.52102	1.06058	5.79559	1.35795	5.2754	1.45403	4.6529	1.12995	2.45954	1.47932		0.796221	0.777976	0.87733	0.498094	0.807947	0.513956	0.789744	0.535924	0.858997	0.662816	0.785217
0.00883	0.0911	0.099	0.0759	0.0289	0.1598	0.136	0.0287	0.0194	0.043	0.63		2.32714	3.24406	1.73522	3.93705	1.23413	4.20946	2.0302	5.41984	1.74691	1.2258	1.50291		0.675155	0.604386	0.744548	0.566614	0.83411	0.554118	0.706586	0.509349	0.742884	0.835997	0.781088
0.024	0.0218	0.04	0.1145	0.0334	0.009	0.011	0.0269	0.0711	0.099	0.75		2.49544	3.17572	1.47726	2.817	1.15993	1.71621	1.27641	1.89029	4.2278	1.17325	1.3003		0.659622	0.608691	0.785582	0.633503	0.85153	0.747288	0.824799	0.723604	0.553315	0.848297	0.819715
0.1081	0.0185	0.003	0.085	0.0477	0.077	0.035	0.0421	0.0071	0.041	0.22		3.79379	0.863265	0.703619	4.30615	1.69719	3.25614	0.860067	3.57286	0.861637	1.08304	1.698		0.573658	0.939643	1.00592	0.549939	0.750068	0.603638	0.940806	0.585247	0.940234	0.871223	0.749948
0.1346	0.005	0.021	0.0491	0.0897	0.0141	0.004	0.0482	0.083	0.076	0.52		4.46135	1.47726	1.30852	4.53901	2.07289	1.61342	3.66537	1.79492	2.91995	1.12958	1.21535		0.543487	0.785582	0.817996	0.540369	0.701701	0.762831	0.580281	0.736201	0.625968	0.85909	0.838386
0.0205	0.0724	0.046	0.1259	0.0552	0.0023	0.038	0.0238	0.0618	0.051	0.18		1.45717	3.45914	0.983132	8.67644	1.48995	0.872674	2.69321	1.96332	1.70831	1.71637	1.4051		0.789176	0.591591	0.899788	0.435409	0.783346	0.936254	0.643064	0.714519	0.748437	0.747264	0.798807
0.0175	0.0375	0.032	0.0383	0.013	0.0167	0.0460106	0.0053	0.0978	0.079	0.84		2.13316	1.41594	1.2701	2.46841	0.858319	2.67138	1.22799	1.54628	3.25274	0.955002	1.58457		0.69503	0.796763	0.826162	0.662021	0.941444	0.644811	0.835498	0.773715	0.603848	0.908537	0.767434
0.0323	0.0703	0.021	0.0152	0.0691	0.0394	0.0461402	0.0087	0.0091	0.085	1.15		1.53952	1.44135	1.14169	1.07728	1.90349	1.79072	1.22654	1.15658	1.05714	1.44009	2.62086		0.774846	0.792053	0.856042	0.872772	0.721928	0.736775	0.835828	0.852352	0.878282	0.792285	0.648927
0.0106	0.0843	0.029	0.0472	0.0229	0.0165	0.0462698	0.0579	0.2083	0.017	0.22		1.84679	1.57863	1.79457	2.75805	2.08677	2.73653	1.2251	10.2982	1.96758	1.10991	2.40739		0.729242	0.768394	0.736249	0.637985	0.700142	0.639652	0.836156	0.411235	0.714003	0.864135	0.667568
0.07505	0.0597	0.009	0.0519	0.1242	0.0797	0.0463995	0.0074	0.0348	0.088	0.16		1.3967	1.83061	0.951215	3.3922	3.34864	1.25584	1.22367	1.40702	2.77893	1.08841	1.34858		0.800404	0.731384	0.909741	0.595457	0.598028	0.829276	0.836481	0.798443	0.636383	0.869788	0.809813
0.023	0.0008	0.087	0.1044	0.00289	0.0897	0.0465291	0.0108	0.0417	0.014	0.21		7.35159	7.2132	1.33998	7.2551	1.76373	3.79888	1.22225	1.77903	1.4167	1.0587	1.14877		0.460133	0.463058	0.811542	0.462164	0.740514	0.573402	0.836804	0.738386	0.796621	0.877848	0.85428
0.01	0.265	0.058	0.059	0.119	0.0179	0.0466587	0.0358	0.0168	0.02	0.26		1.06243	3.51308	2.64471	2.98897	2.39663	1.36215	1.22085	5.24342	2.80461	0.868702	2.68409		0.876821	0.588548	0.646971	0.621112	0.668566	0.807115	0.837124	0.514999	0.634435	0.937678	0.643791
0.10554	0.2365	0.083	0.0304	0.0811	0.057	0.0467883	0.0286	0.0588	0.035	0.77		1.69759	3.47177	1.09482	1.96999	6.99725	3.04232	1.21946	2.32848	3.40832	0.907838	1.95724		0.750009	0.590873	0.868088	0.713711	0.467773	0.617461	0.837442	0.675025	0.594516	0.924006	0.715258
0.003	0.0197	0.018	0.2865	0.0682	0.0286	0.0469178	0.0095	0.151	0.192	0.33		4.31212	2.1645	1.44805	2.7224	2.65914	3.01174	1.21808	2.75784	6.22836	1.14144	1.30407		0.549685	0.691658	0.79083	0.640757	0.645798	0.619544	0.837758	0.638	0.48628	0.856105	0.818925
0.0389	0.0401	0.039	0.0243	0.035	0.0591	0.0470475	0.055	0.0302	0.069	0.45		3.03047	2.09289	0.945019	3.08318	1.34248	2.2839	1.21672	3.70861	1.21936	1.41151	1.5332		0.618264	0.699459	0.911725	0.614721	0.81104	0.679389	0.838072	0.578017	0.837466	0.797597	0.77591
0.0272	0.0587	0.017	0.0291	0.1015	0.0179	0.0471771	0.0194	0.0268	0.06	0.44		2.77532	1.12865	1.10991	3.28273	1.89338	5.42768	1.21536	1.63776	1.90443	1.11885	1.12286		0.636659	0.859325	0.864135	0.602004	0.723211	0.509104	0.838383	0.759033	0.72181	0.861826	0.860801
0.0078	0.0212	0.083	0.0963	0.0624	0.0078	0.0473067	0.0064	0.0494	0.068	0.12		1.31662	0.971091	1.09482	4.25384	3.16122	1.1083	1.21402	1.43179	2.22483	1.3695	1.7677		0.816315	0.903492	0.868088	0.552184	0.60962	0.864552	0.838691	0.793813	0.685349	0.805669	0.739959
0.02152	0.0745	0.058	0.0652	0.0322	0.0178	0.0474363	0.038	0.0442	0.06	1.22		2.70958	1.00944	2.50555	4.636	2.50516	3.14718	1.21269	2.16219	1.99064	1.97869	2.03461		0.641767	0.891902	0.658734	0.536574	0.658768	0.610525	0.838998	0.691904	0.711235	0.712664	0.706075
0.0474	0.0275	0.033	0.0506	0.0678	0.162	0.0475659	0.0526	0.0089	0.051	0.73		4.1102	3.82285	1.19429	4.16793	1.77912	4.59287	1.21137	2.88324	1.10518	1.20039	1.45883		0.558543	0.572201	0.843286	0.555952	0.738373	0.538249	0.839302	0.628614	0.865365	0.841855	0.788878
0.1369	0.0232	0.056	0.1416	0.0057	0.0265	0.0476955	0.0756	0.0627	0.137	0.59		5.97994	3.23106	1.03389	2.34184	1.65471	1.94779	1.21007	4.62396	4.05193	0.925813	1.31912		0.492923	0.605196	0.884816	0.673739	0.756433	0.716413	0.839604	0.537039	0.561208	0.917987	0.815798
0.0345	0.1947	0.006	0.0144	0.0726	0.0626	0.0478251	0.0346	0.0038	0.068	0.27		1.40125	2.76993	1.02588	2.42807	4.13655	3.31011	1.20877	2.32204	6.06243	1.10157	1.40674		0.799537	0.637071	0.887113	0.665667	0.557355	0.600339	0.839904	0.675649	0.490677	0.866311	0.798496
0.035	0.0113	0.04	0.0759	0.0275	0.0492	0.0479547	0.0233	0.0065	0.071	0.69		3.69366	2.31383	0.989651	5.99287	1.80871	5.23313	1.20749	3.05779	1.38807	1.3727	1.49873		0.578796	0.676447	0.897808	0.492568	0.734324	0.515336	0.840201	0.616417	0.80206	0.805043	0.781813
0.0127	0.1603	0.021	0.0465	0.0761	0.0099	0.0480843	0.0133	0.0192	0.066	0.61		1.21552	4.8507	1.14169	2.43253	1.72898	1.92484	1.20622	1.81335	1.2727	1.36827	1.83545		0.838347	0.528538	0.856042	0.66526	0.745443	0.719249	0.840496	0.733697	0.825599	0.805911	0.730741
0.0151	0.0114	0.012	0.0505	0.0287	0.0456	0.0482139	0.0226	0.0446	0.069	1.22		5.11638	0.856428	1.18736	1.99731	2.17034	1.87028	1.20496	4.4375	1.34306	1.25187	1.87506		0.519226	0.942137	0.844923	0.710442	0.691037	0.726176	0.840789	0.544458	0.810923	0.830152	0.725559
0.24998	0.074	0.057	0.063	0.0537	0.0182	0.0483435	0.0102	0.1125	0.042	0.56		6.35994	1.85214	1.07466	4.86411	1.76637	3.18072	1.20371	3.33988	2.63586	2.12774	1.63934		0.482903	0.728539	0.873481	0.528052	0.740146	0.608372	0.84108	0.59855	0.647694	0.695618	0.75879
0.1007	0.1314	0.011	0.139	0.107	0.0125	0.0484731	0.0492	0.0076	0.033	0.45		1.33124	1.61779	1.03012	9.20813	1.95395	1.20738	1.20247	5.88117	1.33394	1.45403	1.66234		0.813315	0.762144	0.885895	0.426862	0.71566	0.840225	0.841369	0.495666	0.812766	0.789744	0.755274
0.061	0.0967	0.047	0.0627	0.0132	0.0231	0.0486027	0.0074	0.1902	0.041	1.34		2.03842	6.63695	1.16166	4.05193	1.53169	1.76679	1.20124	1.59864	2.18586	1.29213	2.53685		0.705634	0.476089	0.851107	0.561208	0.776165	0.740087	0.841655	0.765175	0.689398	0.821439	0.656013
0.0415	0.0246	0.005	0.0338	0.0518	0.0068	0.0487323	0.0176	0.0623	0.056	0.78		1.41282	1.3881	0.854897	1.7429	3.81878	0.939341	1.20002	2.26089	1.94322	1.5217	1.52343		0.797349	0.802055	0.942699	0.743452	0.572404	0.913559	0.841939	0.681686	0.716974	0.77786	0.777565
0.0721	1.1456	0.026	0.058	0.0157	0.0033	0.0488619	0.0211	0.2665	0.041	0.4		6.53986	4.02053	0.911816	3.25288	1.54753	1.00484	1.19882	3.22853	6.01131	1.18451	1.61115		0.478433	0.562665	0.92266	0.60384	0.773507	0.893262	0.842222	0.605354	0.492064	0.845599	0.763189
0.0368	0.0081	0.016	0.0312	0.0317	0.0297	0.0489915	0.0219	0.0105	0.038	0.24		1.43812	4.13823	1.15411	3.08713	2.08824	5.06101	1.19762	4.52883	1.88214	2.88782	1.9101		0.792645	0.557279	0.852959	0.614459	0.699978	0.521113	0.842502	0.540774	0.724648	0.628281	0.721094
0.1693	0.0142	0.015	0.0539	0.0573	0.0257	0.0491211	0.0487	0.0224	0.016	0.69		3.65051	0.847944	1.1062	2.98107	5.32653	3.01468	1.19644	3.00346	3.30845	1.35735	2.04822		0.581067	0.945268	0.865099	0.621661	0.512306	0.619342	0.84278	0.620112	0.60044	0.808067	0.704507
0.0556	0.0935	0.026	0.1099	0.0433	0.0626	0.0492507	0.0076	0.0122	0.027	0.26		1.38175	5.04728	1.24264	4.71818	3.66931	1.66493	1.19527	1.71306	1.52898	0.960675	2.19145		0.803281	0.521585	0.832203	0.53344	0.580073	0.754882	0.843055	0.747744	0.776623	0.906745	0.688811
0.0885	0.0428	0.022	0.0293	0.1082	0.0325	0.0493803	0.0658	0.1141	0.081	0.22		2.77819	1.70441	1.11453	2.6401	6.97516	1.72364	1.1941	3.92801	1.33473	1.24994	1.41225		0.636439	0.749008	0.862939	0.647348	0.468266	0.746212	0.843329	0.567048	0.812606	0.830579	0.797456
0.016	0.0322	0.012	0.0724	0.0961	0.0521	0.0495099	0.0934	0.0552	0.042	0.51		1.68004	1.19166	0.965366	5.83127	5.22647	1.64466	1.19295	7.62463	4.35845	0.985875	1.88221		0.752611	0.843905	0.905274	0.497076	0.515555	0.757971	0.843601	0.454574	0.54773	0.898953	0.724638
0.5094	0.0714	0.015	0.1375	0.0309	0.0122	0.0496395	0.0237	0.0238	0.033	1.03		7.04482	1.93891	1.54436	10.8729	1.8723	1.39415	1.19181	2.08789	2.79543	1.0769	1.32182		0.466718	0.717505	0.774036	0.403858	0.725915	0.800892	0.84387	0.700016	0.635128	0.872875	0.815243
0.0621	0.0503	0.018	0.0564	0.1426	0.0694	0.0497691	0.0236	0.1333	0.04	0.24		2.01728	3.06617	0.990012	4.07787	5.26152	3.84476	1.19067	4.79667	2.1841	2.10337	1.71782		0.708091	0.615856	0.897699	0.560015	0.514407	0.571112	0.844138	0.530515	0.689583	0.698295	0.747053
0.0341	0.0416	0.025	0.0362	0.0212	0.0238	0.0498987	0.0028	0.0073	0.035	0.16		1.66744	2.6676	0.98622	2.56814	3.18244	1.86001	1.18955	3.30845	1.10051	1.17337	1.1521		0.754502	0.645115	0.898848	0.653338	0.608262	0.727511	0.844404	0.60044	0.866589	0.848268	0.853456
0.0466	0.0186	0.037	0.2082	0.1582	0.0424	0.0500283	0.0216	0.0891	0.049	0.17		2.9074	1.0858	1.10243	10.0686	4.0492	1.87199	1.18844	1.90846	1.27756	1.20409	1.25673		0.626868	0.870485	0.866084	0.414337	0.561334	0.725955	0.844667	0.721301	0.824549	0.84099	0.829081
0.0355	0.0892	0.003	0.1018	0.1852	0.0171	0.0501579	0.033	0.0473	0.047	0.28		3.4477	2.5801	1.21585	7.14763	7.14833	1.60449	1.18733	1.59695	3.27662	1.02603	1.71674		0.592245	0.652327	0.83827	0.464469	0.464454	0.764244	0.844929	0.765444	0.602378	0.88707	0.747211
0.1024	0.0416	0.062	0.0877	0.0393	0.0072	0.0502875	0.0293	0.1275	0.138	0.2		2.67362	2.57967	1.20095	5.64731	1.98337	6.18757	1.18624	2.12069	7.16757	1.52106	1.15591		0.644631	0.652364	0.841723	0.502416	0.712103	0.487346	0.845188	0.696389	0.464038	0.777969	0.852516
0.0341	0.0295	0.057	0.0487	0.0692	0.0146	0.0504171	0.0157	0.0542	0.137	0.11		2.54482	1.57177	1.77888	1.94648	2.82563	2.04751	1.18516	2.50066	0.909422	1.33079	1.40553		0.655328	0.76951	0.738407	0.716574	0.632857	0.704588	0.845446	0.659163	0.923469	0.813406	0.798726
0.03	0.0686	0.088	0.0422	0.0081	0.0098	0.0505467	0.0058	0.155	0.062	0.6		1.51223	2.95639	2.19614	2.03324	3.9634	2.59158	1.18408	3.3086	5.42211	2.07524	2.2253		0.77948	0.623386	0.688321	0.706232	0.565356	0.651362	0.845701	0.600431	0.509278	0.701436	0.685301
0.1379	0.0235	0.051	0.0208	0.1374	0.0056	0.0506763	0.0208	0.0902	0.007	0.63		2.92807	1.26814	1.89585	2.5705	3.31509	1.17766	1.18302	1.16375	4.61533	0.753706	1.57335		0.62539	0.826586	0.722897	0.653138	0.600038	0.847235	0.845955	0.850598	0.537374	0.983129	0.769253
0.0404	0.043	0.012	0.1242	0.1117	0.0175	0.0508059	0.0118	0.0082	0.012	0.35		1.8412	1.62528	0.865584	6.96845	1.85369	2.2868	1.18196	1.6344	1.14587	1.72844	1.23487		0.729979	0.760972	0.938803	0.468416	0.728337	0.679102	0.846207	0.759553	0.854999	0.74552	0.833944
0.0099	0.0503	0.044	0.1374	0.0104	0.0244	0.0509355	0.0265	0.0466	0.078	0.4		1.34372	3.80661	1.17071	4.63704	1.00548	1.10432	1.18091	3.80428	1.23025	1.23968	1.46148		0.81079	0.573014	0.848909	0.536534	0.893072	0.865591	0.846457	0.57313	0.834988	0.832865	0.7884
0.0325	0.3391	0.039	0.0254	0.0165	0.0206	0.0510651	0.0606	0.0073	0.064	0.37		1.41507	3.52456	1.04105	0.955402	2.63723	1.54931	1.17988	5.47756	2.8982	2.11441	2.15816		0.796926	0.587908	0.882782	0.90841	0.647582	0.773211	0.846704	0.507554	0.62753	0.697078	0.692335
0.0332	0.0293	0.047	0.0191	0.0409	0.0258	0.0511947	0.0358	0.0108	0.083	0.53		1.85471	1.22725	0.983283	1.68961	2.196	2.37883	1.17885	2.4361	2.32775	1.00447	1.25666		0.728202	0.835667	0.899742	0.751188	0.688336	0.670229	0.84695	0.664935	0.675096	0.893372	0.829096
0.0382	0.0368	0.009	0.0328	0.1049	0.105	0.0513243	0.014	0.0193	0.05	0.38		1.38874	3.07923	1.08076	3.01372	4.8641	2.53357	1.17783	3.35442	2.12508	2.68807	1.88026		0.801931	0.614983	0.871836	0.619408	0.528052	0.656296	0.847194	0.597684	0.695909	0.643473	0.72489
0.00811	0.0545	0.055	0.0231	0.0275	0.0095	0.0514539	0.0756	0.0053	0.079	0.8		2.02426	2.06868	1.11253	1.76679	3.42079	3.55417	1.17682	3.96836	3.96231	1.9346	3.46711		0.707276	0.702177	0.863457	0.740087	0.593793	0.586271	0.847437	0.56512	0.565407	0.718038	0.591137
0.0806	0.0599	0.049	0.0415	0.0985	0.0244	0.0515835	0.0261	0.0319	0.014	0.48		11.7216	1.81841	1.06877	2.50572	2.22937	1.49558	1.17582	1.63254	1.48311	3.35442	1.36975		0.393867	0.733017	0.875084	0.658719	0.684883	0.782361	0.847677	0.759842	0.784548	0.597684	0.80562
0.0257	0.0364	0.009	0.0375	0.0392	0.0543	0.0517131	0.022	0.037	0.048	0.3		1.07363	2.53999	0.951215	2.39317	1.64972	4.29628	1.17483	2.42303	0.99915	1.15953	1.15303		0.873761	0.655743	0.909741	0.668888	0.757194	0.55036	0.847915	0.666128	0.894954	0.851629	0.853227
0.0293	0.0131	0.044	0.0215	0.0294	0.0513	0.0518427	0.0613	0.4148	0.064	0.21		1.43179	1.20917	1.12194	1.81725	2.11587	4.05496	1.17385	2.98549	4.85351	1.24357	1.38765		0.793811	0.839811	0.861036	0.733173	0.696917	0.561068	0.848152	0.621354	0.528436	0.831996	0.802141
0.0597	0.0324	0.072	0.0374	0.0852	0.0488	0.0519724	0.0798	0.0442	0.137	0.82		4.82341	1.11716	1.41411	2.14843	2.38354	1.46616	1.17287	3.70314	1.42291	1.46117	1.32423		0.529533	0.862262	0.797107	0.693379	0.669787	0.78756	0.848387	0.578302	0.795461	0.788455	0.814748
0.099	0.0572	0.02	0.0307	0.0409	0.042	0.052102	0.0776	0.0309	0.028	0.62		7.77954	2.37104	1.25871	2.50785	2.46712	4.64902	1.17191	4.55428	3.14737	1.07146	2.2765		0.451537	0.670962	0.828646	0.658532	0.662136	0.536073	0.84862	0.539765	0.610513	0.874351	0.680124
0.0692	0.031	0.069	0.0682	0.0894	0.0147	0.0522316	0.0161	0.1003	0.021	0.11		1.44083	2.67025	0.969638	3.20307	4.94386	2.85246	1.17095	1.80999	2.48285	1.22321	1.40553		0.792148	0.644902	0.903943	0.606953	0.525197	0.630867	0.848851	0.734151	0.660736	0.836587	0.798726
0.0393	0.0165	0.024	0.0179	0.0262	0.0228	0.0523612	0.0122	0.065	0.025	0.22		2.07573	2.41494	1.00183	1.92375	3.35794	2.50188	1.17	1.26749	4.47549	0.923289	1.37425		0.701381	0.666872	0.894154	0.719385	0.597476	0.659056	0.84908	0.826727	0.542913	0.918822	0.804739
0.0218	0.1493	0.03	0.049	0.1121	0.1301	0.0524908	0.0143	0.159	0.03	0.12		1.33113	2.10651	1.10795	3.05321	4.67355	2.73169	1.16906	1.69926	4.40257	1.59708	2.12265		0.813337	0.697947	0.864645	0.616726	0.535133	0.64003	0.849308	0.749764	0.545895	0.765424	0.696175
0.0068	0.0181	0.162	0.1061	0.0667	0.0151	0.0526204	0.0479	0.0207	0.018	0.03		1.30488	1.43209	1.68132	6.40762	4.02417	2.53084	1.16813	2.29241	1.63442	4.22172	0.933358		0.818755	0.793756	0.752421	0.481702	0.562495	0.656533	0.849534	0.678547	0.75955	0.553581	0.915507
0.01061	0.0332	0.062	0.0213	0.0833	0.0105	0.05275	0.0153	0.0706	0.014	0.3		3.01421	3.16771	1.0117	1.54364	3.04328	2.90942	1.1672	2.4651	2.60245	1.0587	1.61173		0.619374	0.609203	0.891237	0.774157	0.617396	0.626722	0.849758	0.662317	0.650454	0.877848	0.763097
0.0159	0.0903	0.075	0.0341	0.0699	0.0822	0.0528796	0.038	0.1006	0.07	0.2		2.1777	2.569	1.26636	2.58437	2.7436	2.30589	1.16629	4.93302	1.60896	1.07342	1.73212		0.690259	0.653265	0.826974	0.651967	0.639103	0.677223	0.84998	0.525581	0.763535	0.873819	0.744991
0.0379	0.0447	0.038	0.0599	0.0537	0.0231	0.0530092	0.0146	0.0135	0.019	0.11		1.92004	1.6843	1.04517	3.28429	2.79717	2.31548	1.16538	2.04751	3.16629	1.04056	1.2037		0.719848	0.751976	0.88162	0.601908	0.634996	0.676287	0.850201	0.704588	0.609295	0.882921	0.841083
0.0142	0.0119	0.061	0.0499	0.0401	0.014	0.0531388	0.0107	0.0561	0.072	1.06		4.28968	1.09064	0.973094	2.86075	2.91902	1.91654	1.16448	1.21419	2.26336	1.4549	1.90839		0.550642	0.869195	0.902871	0.630257	0.626035	0.720286	0.850419	0.838652	0.681437	0.789587	0.72131
0.0039	0.0616	0.112	0.0333	0.0404	0.0399	0.0532684	0.0178	0.0765	0.046	0.28		1.04729	2.04442	1.32673	1.87603	5.12197	2.44282	1.16359	2.07508	1.18241	1.71119	2.03174		0.881025	0.704943	0.814236	0.725434	0.519037	0.664325	0.850637	0.701455	0.846099	0.748017	0.706407
0.0388	0.0832	0.028	0.0991	0.0898	0.0188	0.053398	0.0217	0.0408	0.175	0.32		5.22567	3.47302	1.4185	7.64254	4.17985	2.82128	1.16271	2.00211	3.05991	2.11292	1.43158		0.515581	0.590802	0.796284	0.454219	0.555423	0.633183	0.850852	0.709874	0.616275	0.697241	0.793851
0.0163	0.0306	0.071	0.1017	0.0909	0.0955	0.0535276	0.011	0.2387	0.058	0.18		1.59508	1.85728	1.3727	4.53986	3.55665	2.3434	1.16183	1.88077	2.79562	1.2396	1.02963		0.765743	0.727866	0.805043	0.540335	0.586135	0.673589	0.851066	0.724823	0.635114	0.832882	0.886033
0.0277	0.0189	0.031	0.1915	0.0683	0.0679	0.0536572	0.0286	0.0184	0.085	0.26		2.56087	1.0516	1.09634	2.12852	3.1865	2.37347	1.16096	1.43375	4.24555	1.29854	1.29499		0.653956	0.87982	0.867686	0.695533	0.608004	0.670733	0.851278	0.793451	0.552543	0.820084	0.820834
0.0099	0.0484	0.062	0.288	0.0798	0.0088	0.0537868	0.02	0.0114	0.073	0.35		1.60864	2.39168	1.2828	13.7702	3.13953	1.60956	1.1601	1.17292	0.856428	1.45575	1.36802		0.763586	0.669026	0.823425	0.373277	0.611021	0.763441	0.851488	0.848376	0.942137	0.789434	0.80596
0.02086	0.1275	0.033	0.0568	0.0664	0.084	0.0539164	0.0253	0.0093	0.071	0.17		1.06287	2.80048	1.0769	2.27223	1.63435	2.20812	1.15925	2.03187	1.01216	1.53892	1.21507		0.876699	0.634746	0.872875	0.680551	0.75956	0.687074	0.851697	0.706392	0.891104	0.774948	0.838449
0.0552	0.0084	0.004	0.1348	0.00622	0.0235	0.054046	0.0228	0.0122	0.035	0.38		3.50222	2.42318	1.08604	5.77858	1.16941	1.9078	1.15841	2.37681	4.14128	1.1166	1.17227		0.589155	0.666115	0.870421	0.498583	0.849222	0.721384	0.851904	0.670419	0.557142	0.862406	0.848533
0.0101	0.0673	0.012	0.2231	0.0672	0.0618	0.0541756	0.049	0.0283	0.024	0.11		2.43991	1.76125	1.3101	1.67231	2.5778	1.51328	1.15757	1.56324	5.02924	1.29344	1.17655		0.664588	0.740862	0.817667	0.753769	0.652521	0.7793	0.852109	0.770907	0.522208	0.821162	0.847503
0.1243	0.176	0.032	0.0773	0.2149	0.0086	0.0543052	0.0306	0.0675	0.042	0.2		2.43038	4.39227	1.14526	3.09906	7.25421	2.55075	1.15674	1.94433	1.30813	1.28486	1.19203		0.665456	0.546321	0.855151	0.613669	0.462183	0.654819	0.852313	0.716838	0.818076	0.822985	0.843817
0.2276	0.0129	0.041	0.0697	0.0527	0.0842	0.0544348	0.01	0.0758	0.066	0.17		4.45335	1.77545	1.18451	3.50073	1.72391	3.65861	1.15592	1.39013	5.226	1.24642	1.25673		0.543812	0.738881	0.845599	0.589239	0.746173	0.580638	0.852515	0.801665	0.51557	0.831361	0.829081
0.0083	0.0533	0.039	0.0499	0.1135	0.061	0.0545644	0.0166	0.1133	0.054	0.3		1.22368	1.79298	1.82764	3.29351	2.09769	1.28246	1.1551	2.23685	1.66492	1.43005	1.46331		0.836478	0.736466	0.73178	0.601346	0.698925	0.823498	0.852715	0.684119	0.754883	0.794134	0.788071
0.0453	0.0374	0.02	0.0399	0.1258	0.0954	0.054694	0.0314	0.0253	0.079	0.2		4.00736	1.42352	0.868702	3.4104	6.61159	2.12123	1.1543	3.04793	5.06535	1.17461	1.12053		0.563281	0.795346	0.937678	0.594396	0.476697	0.69633	0.852914	0.617082	0.520964	0.847968	0.861396
0.1176	0.0499	0.088	0.1948	0.0237	0.0426	0.0548236	0.0278	0.0409	0.131	0.07		1.87202	3.11552	1.059	10.1293	1.49553	3.81305	1.1535	2.57642	3.78559	1.19625	1.21636		0.725951	0.612586	0.877767	0.413508	0.782371	0.57269	0.853111	0.652637	0.574072	0.842823	0.838153
0.0386	0.0087	0.035	0.1278	0.0736	0.0066	0.0549532	0.0354	0.0255	0.116	0.15		1.45157	1.83661	1.4862	4.96782	1.6424	1.34633	1.1527	1.73328	1.07702	1.6527	1.24145		0.790191	0.730588	0.784005	0.524351	0.758318	0.810266	0.853307	0.744826	0.872843	0.756739	0.832468
0.0307	0.032	0.02	0.1665	0.0441	0.0597	0.0550828	0.0281	0.0478	0.066	0.13		4.30353	1.9445	1.09112	7.00462	1.83503	1.99863	1.15192	1.64711	1.88874	2.5121	1.23952		0.55005	0.716817	0.869068	0.467609	0.730797	0.710287	0.853501	0.757594	0.723802	0.658161	0.832901
0.0906	0.043	0.039	0.0395	0.069	0.008	0.0552124	0.0478	0.1034	0.031	0.21		8.0921	2.25528	1.19697	2.32071	4.50704	1.20388	1.15114	7.28386	1.18482	1.09634	1.20124		0.445646	0.68225	0.842655	0.675778	0.541644	0.841039	0.853693	0.461555	0.845527	0.867686	0.841655
0.0644	0.031	0.074	0.1152	0.0211	0.0631	0.055342	0.0176	0.0371	0.1	0.36		1.74745	1.9819	2.3688	3.87493	1.05381	1.32101	1.15036	1.40899	1.71724	1.20738	1.34585		0.742808	0.71228	0.671174	0.569626	0.879204	0.81541	0.853884	0.798072	0.747138	0.840225	0.810362
0.00496	0.0283	0.057	0.0575	0.0548	0.0224	0.0554716	0.0286	0.0999	0.171	0.2		1.76554	1.62392	1.46877	2.76363	1.9365	0.935044	1.1496	3.67394	4.63292	1.70666	1.48719		0.740261	0.761184	0.787093	0.637555	0.717802	0.914956	0.854074	0.579829	0.536693	0.748678	0.78383
0.0764	0.1307	0.025	0.0736	0.0855	0.0238	0.0556012	0.011	0.0861	0.194	0.21		7.07171	4.39373	1.34404	4.2696	2.07499	1.57194	1.14884	1.71492	2.94107	0.997729	1.11465		0.466125	0.54626	0.810726	0.551504	0.701464	0.769483	0.854262	0.747474	0.624467	0.895379	0.862909
0.02027	0.1251	0.047	0.0399	0.0458	0.0079	0.0557308	0.0133	0.1307	0.039	0.26		2.53638	2.05897	1.16166	2.03659	1.99482	1.40268	1.14809	1.96439	5.18896	1.36772	1.78307		0.656054	0.703278	0.851107	0.705845	0.710738	0.799265	0.854448	0.714389	0.516794	0.806018	0.737828
0.041	0.0813	0.029	0.1261	0.0652	0.0202	0.0558604	0.0138	0.0878	0.23	0.14		2.7646	3.63725	1.39447	6.1482	4.81936	4.26204	1.14735	3.67744	1.60443	1.27465	1.34835		0.63748	0.581773	0.800832	0.488384	0.529681	0.55183	0.854633	0.579645	0.764253	0.825176	0.809861
0.02103	0.0268	0.037	0.0684	0.0177	0.0176	0.05599	0.0165	0.0085	0.042	0.36		4.26807	1.03729	1.27033	3.04286	2.00621	1.30838	1.14661	4.53833	1.3695	0.985875	1.45566		0.55157	0.883849	0.826111	0.617424	0.70939	0.818024	0.854816	0.540396	0.805669	0.898953	0.789449
0.0208	0.1991	0.024	0.0238	0.0176	0.0329	0.0561196	0.0686	0.0147	0.016	0.24		4.93493	2.09978	1.07012	1.57194	1.46116	2.18366	1.14588	2.32528	2.17117	1.83269	1.39067		0.525513	0.698693	0.874716	0.769483	0.788457	0.689629	0.854998	0.675335	0.69095	0.731108	0.801559
0.01522	0.0263	0.006	0.0327	0.1004	0.0235	0.0562492	0.0082	0.0138	0.042	0.22		1.3735	1.1444	1.20653	4.3173	6.16542	2.73287	1.14515	2.54282	1.19499	1.12878	1.35552		0.804886	0.855365	0.840423	0.549465	0.487929	0.639938	0.855178	0.655499	0.84312	0.859293	0.808431
0.1559	0.0048	0.007	0.1598	0.0582	0.0203	0.0563788	0.029	0.1472	0.042	0.15		3.6972	2.5454	1.03389	8.35669	3.62521	1.05911	1.14443	1.88281	3.241	1.39653	1.43213		0.578611	0.655278	0.884816	0.440893	0.582416	0.877737	0.855357	0.724562	0.604576	0.800438	0.793749
0.0715	0.0543	0.055	0.0593	0.378	0.0224	0.0565084	0.0216	0.0496	0.143	0.42		6.20466	1.22805	1.4266	3.35109	10.8827	2.2164	1.14372	1.50105	4.44796	1.65967	1.38622		0.486898	0.835486	0.794773	0.597882	0.403737	0.686217	0.855534	0.78141	0.544031	0.755678	0.802417
0.03978	0.0446	0.029	0.2802	0.0732	0.0101	0.056638	0.0495	0.0075	0.039	0.17		1.58248	2.5607	0.998837	10.5116	3.52895	1.51402	1.14302	4.03407	1.75905	0.945019	1.15433		0.76777	0.65397	0.895047	0.408434	0.587664	0.779173	0.85571	0.562034	0.741171	0.911725	0.852905
0.0258	0.0793	0.013	0.0401	0.0845	0.0211	0.0567676	0.0037	0.037	0.04	0.67		1.40037	2.16174	1.01171	2.25178	1.77833	3.55662	1.14232	1.56117	5.20328	1.19038	1.31137		0.799705	0.691953	0.891234	0.682604	0.738482	0.586136	0.855885	0.771248	0.51632	0.844208	0.817402
0.0321	0.0206	0.043	0.0588	0.0651	0.0081	0.0568972	0.0378	0.0025	0.169	0.13		1.36769	2.34978	1.03007	3.93183	1.77966	1.17434	1.14163	1.33297	4.97791	1.54492	1.0729		0.806024	0.67298	0.885907	0.566865	0.738299	0.848033	0.856058	0.812963	0.523997	0.773942	0.87396
0.02799	0.0101	0.029	0.0966	0.0381	0.0369	0.0570268	0.0047	0.0583	0.186	0.14		1.15632	2.2309	0.941227	3.63697	1.64871	1.05564	1.14094	3.48793	2.41281	1.7195	1.18001		0.852415	0.684727	0.912948	0.581787	0.757349	0.878696	0.856229	0.589959	0.667068	0.74681	0.846672
0.0378	0.0589	0.032	0.0126	0.1396	0.0102	0.0571564	0.0165	0.0131	0.026	0.13		1.35096	3.31459	2.40574	1.71019	1.87933	0.951043	1.14026	2.11958	1.45036	1.31718	1.11887		0.809339	0.600069	0.66772	0.748163	0.725009	0.909796	0.856399	0.69651	0.790411	0.8162	0.861821
0.0076	0.029	0.05	0.1625	0.0833	0.0412	0.057286	0.0206	0.1448	0.052	0.6		1.75451	1.62644	1.02644	4.87934	2.27043	2.54234	1.13959	1.65033	1.48385	1.06917	1.46799		0.74181	0.76079	0.88695	0.527502	0.68073	0.655541	0.856568	0.757102	0.784418	0.874975	0.787233
0.0394	0.1722	0.056	0.1572	0.1608	0.0425	0.0574156	0.0052	0.048	0.067	0.19		2.41783	3.41756	1.24011	5.68583	7.3032	2.22996	1.13892	2.84942	2.21079	1.41069	1.22229		0.666606	0.593981	0.832768	0.501279	0.461147	0.684823	0.856735	0.631091	0.686797	0.797751	0.836796
0.0173	0.0468	0.03	0.017	0.01291	0.1048	0.0575452	0.0465	0.0077	0.013	0.17		3.75575	3.25228	1.10795	1.99673	1.22644	1.98513	1.13826	2.28054	1.13728	1.22784	1.80608		0.575588	0.603876	0.864645	0.710511	0.83585	0.711893	0.856901	0.679722	0.857147	0.835532	0.734681
0.0451	0.0561	0.032	0.0068	0.1293	0.0246	0.0576748	0.0495	0.0081	0.022	0.11		1.86513	2.32928	1.02889	1.45824	4.3549	1.15727	1.1376	2.14661	1.69641	1.04026	1.07203		0.726843	0.674948	0.886247	0.788983	0.547879	0.852183	0.857065	0.693574	0.750183	0.883007	0.874196
0.0203	0.1358	0.038	0.0442	0.046	0.0184	0.0578045	0.0245	0.031	0.049	0.2		1.17965	2.50718	1.04517	4.31433	5.9723	2.06856	1.13695	1.39945	4.64544	0.904653	1.28561		0.846758	0.658591	0.88162	0.549591	0.493132	0.70219	0.857228	0.79988	0.53621	0.925089	0.822826
0.1016	0.018	0.076	0.1181	0.0222	0.0757	0.0579341	0.0088	0.0913	0.027	0.31		2.92967	2.02922	1.09636	6.67696	5.91189	1.43109	1.13631	2.2079	4.21268	1.02198	1.52543		0.625275	0.706699	0.867681	0.475136	0.494807	0.793941	0.85739	0.687097	0.553977	0.88824	0.777226
0.0066	0.0104	0.142	0.1819	0.0393	0.0264	0.0580637	0.0389	0.0119	0.046	0.18		1.95985	1.91851	1.19228	2.06582	1.65474	3.53461	1.13567	2.9502	1.33221	1.0265	1.5636		0.71494	0.72004	0.843759	0.702501	0.756429	0.58735	0.85755	0.623822	0.813118	0.886934	0.770849
0.0746	0.0622	0.046	0.0166	0.0158	0.0253	0.0581933	0.0561	0.0033	0.095	0.18		4.0277	2.48939	1.26255	1.16404	2.11695	1.31235	1.13504	2.98105	1.27756	2.61293	1.38337		0.562331	0.660156	0.827805	0.850526	0.696799	0.817199	0.857709	0.621662	0.824549	0.649583	0.802967
0.0198	0.1023	0.014	0.0552	0.164	0.0171	0.0583229	0.051	0.0149	0.019	0.15		1.65572	3.18769	1.16109	3.32859	4.34694	1.97345	1.13442	6.68073	1.33081	0.888543	1.69673		0.756278	0.607928	0.851247	0.599226	0.548213	0.713295	0.857867	0.475047	0.813403	0.930647	0.750136
0.0371	0.0869	0.254	0.0653	0.1232	0.3204	0.0584525	0.012	0.0782	0.125	0.21		4.30377	1.63784	2.65019	2.37855	3.81435	3.30536	1.1338	1.58037	1.34105	1.2613	1.40729		0.55004	0.759021	0.646525	0.670255	0.572625	0.600626	0.858023	0.768112	0.811326	0.828078	0.798393
0.0714	0.0155	0.047	0.1698	0.0185	0.0123	0.0585821	0.0642	0.0258	0.046	0.11		5.34005	0.947237	1.07	5.3015	3.31951	1.02085	1.13318	2.46075	1.8562	1.97071	1.2037		0.511873	0.911013	0.874749	0.513111	0.599772	0.888566	0.858178	0.662707	0.728008	0.713625	0.841083
0.0216	0.0486	0.012	0.1156	0.0442	0.0459	0.0587117	0.0829	0.0056	0.053	0.02		1.01279	2.08772	0.865584	3.51373	2.9038	1.71866	1.13258	5.37389	3.54915	1.15425	0.939105		0.890918	0.700036	0.938803	0.588511	0.627127	0.746932	0.858332	0.510797	0.586547	0.852926	0.913635
0.03167	0.1127	0.053	0.0972	0.0791	0.0097	0.0588413	0.0149	0.1352	0.062	0.01		1.80693	3.2603	1.33618	2.90276	2.44616	2.41868	1.13197	2.11327	1.4729	1.55051	2.48895		0.734566	0.603381	0.812311	0.627202	0.664022	0.666527	0.858484	0.697203	0.786358	0.773011	0.660194
0.0187	0.0357	0.073	0.4859	0.0518	0.2825	0.0589709	0.0113	0.006	0.195	0.09		2.07877	2.35791	1.08455	18.0919	1.84374	4.74322	1.13138	2.51205	1.87303	1.35238	1.18902		0.701039	0.672205	0.870818	0.340813	0.729644	0.5325	0.858635	0.658165	0.72582	0.809055	0.844529
0.0971	0.0091	0.036	0.2169	0.0949	0.2932	0.0591005	0.0118	0.0774	0.087	0.03		6.94886	1.86505	1.00353	9.83083	2.298	3.26785	1.13079	1.49027	2.90056	1.59517	1.30305		0.468856	0.726854	0.893649	0.417652	0.677997	0.602916	0.858784	0.783289	0.62736	0.765729	0.819137
0.0213	0.0311	0.018	0.0396	0.1116	0.0227	0.0592301	0.0144	0.1111	0.036	0.12		2.37329	1.88231	0.911891	2.56853	3.87549	6.29214	1.1302	2.26258	2.47635	1.40478	1.42562		0.67075	0.724626	0.922635	0.653305	0.569598	0.484631	0.858933	0.681517	0.661313	0.798868	0.794956
0.0453	0.0255	0.027	0.1149	0.1232	0.0009	0.0593597	0.06	0.0933	0.053	0.04		1.77087	1.07702	1.44524	6.71415	2.60752	7.81799	1.12962	3.19416	4.91137	1.0292	1.30019		0.739518	0.872843	0.791342	0.474257	0.650032	0.450795	0.85908	0.607517	0.526353	0.886157	0.819738
0.0142	0.0149	0.03	0.0224	0.02375	0.0087	0.0594893	0.0082	0.0187	0.074	0.07		2.47956	1.56516	1.10795	1.57759	3.51294	1.30726	1.12905	2.80568	2.13052	1.15642	1.81568		0.661027	0.770592	0.864645	0.768563	0.588555	0.818258	0.859225	0.634354	0.695316	0.852391	0.733384
0.0504	0.0451	0.109	0.0723	0.0788	0.0955	0.0596189	0.0417	0.0161	0.066	0.08		1.73389	2.34613	1.25396	4.59915	1.62084	2.39059	1.12848	3.75208	1.80999	1.28619	1.28139		0.744739	0.673329	0.829692	0.538003	0.761665	0.669128	0.85937	0.575776	0.734151	0.822701	0.823729
0.0149	0.0127	0.013	0.0494	0.01139	0.025	0.0597485	0.0168	0.1042	0.075	0.08		2.11327	1.06008	1.34659	3.00396	1.58008	1.8764	1.12791	2.97627	1.77807	1.66791	1.21214		0.697203	0.877469	0.810213	0.620078	0.768159	0.725386	0.859513	0.621995	0.738518	0.754432	0.839126
0.0205	0.0845	0.056	0.0295	0.1254	0.2769	0.0598781	0.0352	0.0358	0.05	0.14		3.47099	2.48613	0.995601	3.32207	4.0134	4.01618	1.12735	3.48292	3.84749	1.24888	1.32338		0.590917	0.660444	0.896016	0.599618	0.562998	0.562868	0.859655	0.590242	0.570977	0.830814	0.814922
0.1731	0.0036	0.027	0.0876	0.0235	0.0191	0.0600077	0.0171	0.051	0.052	0.07		11.5876	2.00141	1.15229	2.36286	1.50327	1.91972	1.1268	1.49259	2.0222	0.91105	1.25398		0.395378	0.709958	0.853408	0.671736	0.781026	0.719888	0.859796	0.782884	0.707516	0.922919	0.829687
0.0423	0.0509	0.03	0.0517	0.0821	0.0265	0.0601373	0.0441	0.037	0.051	0.06		2.7559	2.74944	2.51833	2.90235	2.30637	0.997269	1.12625	5.62661	1.2126	1.15538	1.36975		0.638151	0.63865	0.657617	0.627231	0.677175	0.895516	0.859935	0.503032	0.839019	0.852648	0.80562
0.0192	0.0747	0.023	0.0569	0.0816	0.0389	0.0602669	0.0626	0.035	0.036	0.15		1.63956	1.27655	0.886896	2.97474	3.58285	2.3074	1.12571	5.7877	2.85027	1.05543	1.24145		0.758756	0.824767	0.931222	0.622101	0.584702	0.677075	0.860073	0.498321	0.631028	0.878755	0.832468
0.0235	0.0434	0.017	0.022	0.0394	0.0282	0.0603965	0.0376	0.0358	0.159	0.12		1.77569	3.4639	1.10991	1.73558	2.35789	4.89034	1.12517	3.60291	1.84422	1.20906	1.28596		0.738848	0.59132	0.864135	0.744496	0.672207	0.527106	0.86021	0.583615	0.729581	0.839838	0.822752
0.08104	0.1083	0.054	0.0544	0.0115	0.0349	0.0605261	0.0571	0.2025	0.092	0.27		3.46703	2.25321	1.28715	3.4272	1.01771	1.36292	1.12464	3.03167	1.57801	1.19829	1.80655		0.591142	0.68246	0.822496	0.593423	0.88948	0.806965	0.860346	0.618183	0.768495	0.842345	0.734616
0.0117	0.0292	0.014	0.0454	0.1758	0.0211	0.0606557	0.0116	0.0716	0.079	0.71		2.68128	1.68579	1.16109	1.09962	4.07803	2.23974	1.12411	2.01775	2.84103	1.66714	2.25372		0.644017	0.751755	0.851247	0.866822	0.560008	0.683826	0.86048	0.708035	0.631712	0.754548	0.682408
0.125	0.0143	0.129	0.1551	0.1372	0.0671	0.0607853	0.0459	0.0314	0.033	0.2		6.97636	2.29433	1.2088	5.53457	3.85242	5.13686	1.12359	3.57991	1.60599	1.13458	1.59544		0.468239	0.678358	0.839898	0.505805	0.570733	0.518535	0.860614	0.584862	0.764006	0.857825	0.765685
0.0428	0.013	0.046	0.0316	0.0327	0.0056	0.0609149	0.0392	0.062	0.026	0.1		2.22964	1.60656	1.0265	1.51141	2.87576	2.15017	1.12307	4.90824	1.04783	4.97839	1.23683		0.684856	0.763915	0.886934	0.779622	0.629159	0.693192	0.860746	0.526464	0.880873	0.52398	0.833504
0.1557	0.0429	0.04	0.0856	0.0513	0.0038	0.0610445	0.0117	0.0744	0.412	0.23		4.43925	2.42569	1.03753	6.02189	6.53233	2.15457	1.12256	2.34322	3.78437	1.44058	1.22322		0.544387	0.665885	0.88378	0.491775	0.478617	0.69272	0.860876	0.673607	0.574134	0.792195	0.836584
0.0116	0.0802	0.025	0.0252	0.0225	0.0068	0.0611741	0.0527	0.0435	0.032	0.29		1.64554	2.01671	3.32849	1.48459	3.6126	1.2683	1.12205	5.73556	1.65	1.14526	2.07398		0.757836	0.708158	0.599232	0.784287	0.583093	0.826553	0.861006	0.499826	0.757152	0.855151	0.701578
0.0922	0.3148	0.045	0.0183	0.0098	0.0103	0.0613037	0.0021	0.01	0.026	0.03		4.59533	6.50821	1.02731	1.84057	1.04268	0.932665	1.12155	1.91126	3.47481	1.03599	1.04753		0.538153	0.479208	0.8867	0.730063	0.882323	0.915733	0.861135	0.720949	0.5907	0.884216	0.880959
0.0201	0.0784	0.083	0.086	0.0902	0.0893	0.0614333	0.0787	0.1983	0.153	0.05		1.58616	2.64917	1.03401	4.35681	2.57988	1.82641	1.12105	3.38212	5.12994	1.2827	1.20205		0.767177	0.646608	0.884782	0.547799	0.652345	0.731944	0.861262	0.596048	0.518768	0.823447	0.841465
0.0296	0.0475	0.029	0.1022	0.0211	0.0428	0.0615629	0.0218	0.0387	0.063	0.08		2.97657	1.66353	1.05875	4.56506	1.47676	1.4584	1.12056	2.21695	1.27169	1.3252	1.08121		0.621974	0.755093	0.877835	0.539339	0.785672	0.788955	0.861388	0.686161	0.825816	0.814548	0.871713
0.1011	0.0595	0.029	0.0308	0.1284	0.0116	0.0616925	0.0521	0.0104	0.092	0.12		2.66342	4.80386	0.998837	3.41782	1.91388	1.402	1.12007	2.77858	2.96564	1.8408	1.23275		0.645453	0.53025	0.895047	0.593966	0.72062	0.799394	0.861513	0.63641	0.622737	0.730033	0.834422
0.0272	0.015	0.007	0.0243	0.0998	0.074	0.0618221	0.0051	0.0101	0.006	0.34		1.57681	2.7395	2.54376	1.50792	1.52296	3.24171	1.11959	7.97792	2.2309	3.0917	1.81191		0.76869	0.639421	0.655419	0.780222	0.777646	0.604532	0.861637	0.447762	0.684727	0.614155	0.733891
0.1667	0.0295	0.04	0.0483	0.0314	0.0199	0.0619517	0.0311	0.2783	0.04	0.16		5.66194	1.21067	0.898359	1.84984	2.35755	2.24845	1.11911	1.71632	1.64536	2.60626	1.21531		0.501983	0.839465	0.927245	0.728841	0.67224	0.68294	0.86176	0.74727	0.757863	0.650137	0.838395
0.0048	0.0485	0.026	0.0847	0.0851	0.02	0.0620813	0.0184	0.03	0.045	0.13		8.75539	1.77278	0.972584	4.11115	2.3738	2.10006	1.11864	2.62999	2.62625	1.31929	1.94013		0.434096	0.739252	0.903029	0.5585	0.670702	0.698662	0.861881	0.648176	0.648484	0.815764	0.717354
0.004	0.0201	0.047	0.0562	0.0366	0.0175	0.0622109	0.024	0.0331	0.018	0.12		0.849629	2.60781	1.02603	3.64072	1.81644	1.32338	1.11817	1.82914	3.3049	0.911891	1.20671		0.944643	0.650008	0.88707	0.581588	0.733281	0.814922	0.862001	0.731581	0.600654	0.922635	0.840382
0.07643	0.065	0.117	0.0655	0.0482	0.0177	0.0623405	0.0346	0.0301	0.049	0.54		5.18624	2.58999	1.16366	2.61489	2.80834	1.39311	1.11771	2.1435	1.29441	1.20409	1.58607		0.516884	0.651496	0.85062	0.649421	0.634153	0.801092	0.862121	0.69391	0.820957	0.84099	0.767191
0.0233	0.0516	0.011	0.0664	0.0179	0.0116	0.0624701	0.0082	0.0059	0.03	0.16		3.30799	2.30774	0.919846	2.01789	2.32521	2.01775	1.11725	1.85372	3.99347	1.23567	1.44264		0.600467	0.677042	0.919968	0.708019	0.675341	0.708035	0.862239	0.728332	0.563933	0.833765	0.791817
0.03709	0.0452	0.042	0.0672	0.0612	0.0276	0.0625997	0.0204	0.0125	0.046	0.52		2.20134	1.90353	1.12878	1.36065	3.21582	4.2563	1.11679	1.57984	1.45647	1.11702	1.45432		0.687778	0.721923	0.859293	0.807412	0.60615	0.552078	0.862356	0.768198	0.789303	0.862297	0.789692
0.102	0.0433	0.024	0.1369	0.0614	0.0108	0.0627293	0.0178	0.1566	0.082	0.7		2.27979	2.0019	1.00183	8.58648	2.44953	1.32412	1.11634	3.32528	6.90256	1.25352	1.34177		0.679797	0.709899	0.894154	0.436924	0.663718	0.81477	0.862472	0.599425	0.469902	0.829788	0.811182
0.0502	0.4509	0.075	0.2181	0.02506	0.0285	0.0628589	0.0129	0.0318	0.019	0.36		2.95913	3.48788	1.71219	11.8903	2.79358	2.34485	1.1159	1.92755	3.84577	1.39469	1.66192		0.623193	0.589962	0.747872	0.391995	0.635268	0.673451	0.862587	0.718912	0.571062	0.800789	0.755337
0.0247	0.0656	0.017	0.4194	0.1094	0.0219	0.0629886	0.0156	0.0424	0.054	0.22		1.92225	2.01253	0.939478	17.3489	6.2547	1.85653	1.11546	1.54356	2.01411	1.19739	1.33695		0.719571	0.708648	0.913514	0.345611	0.485596	0.727964	0.8627	0.774169	0.708462	0.842557	0.812156
0.0438	0.0547	0.079	0.2109	0.0768	0.012	0.0631181	0.0531	0.0228	0.121	0.41		2.92042	1.75788	1.04542	9.45784	2.00277	4.56574	1.11502	3.59707	2.13931	1.3186	2.9743		0.625935	0.741335	0.881551	0.423071	0.709796	0.539312	0.862813	0.583931	0.694362	0.815905	0.622132
0.0503	0.0799	0.124	0.1021	0.0541	0.0284	0.0632478	0.0269	0.0359	0.041	0.37		3.22352	1.35661	1.05901	5.31044	2.21599	2.46871	1.11459	2.63209	1.7586	2.00202	1.16354		0.605667	0.808213	0.877765	0.512823	0.68626	0.661994	0.862924	0.648004	0.741234	0.709886	0.85065
0.0167	0.0174	0.024	0.0464	0.0467	0.0044	0.0633774	0.0449	0.0215	0.033	0.12		1.51959	2.17158	1.45837	2.07355	1.66629	1.10395	1.11416	2.95642	1.92625	1.13458	1.20671		0.77822	0.690906	0.78896	0.701627	0.754677	0.865688	0.863035	0.623384	0.719073	0.857825	0.840382
0.0274	0.0198	0.044	0.2049	0.0226	0.0166	0.063507	0.0807	0.066	0.056	0.07		1.53755	1.28427	1.4933	7.33457	1.44974	1.261	1.11374	5.21132	1.28619	1.15462	1.10804		0.775178	0.823112	0.78276	0.460489	0.790522	0.828144	0.863144	0.516054	0.822701	0.852834	0.864621
0.0867	0.0059	0.01	0.1572	0.0324	0.0246	0.0636366	0.0165	0.155	0.085	0.24		5.86084	2.2134	0.989465	7.93349	2.14995	1.741	1.11332	2.11958	2.61958	1.1987	1.23567		0.496239	0.686527	0.897864	0.448597	0.693215	0.743723	0.863252	0.69651	0.649033	0.842249	0.833765
0.0264	0.0161	0.016	0.1702	0.0123	0.0186	0.0637662	0.0299	0.0831	0.141	0.32		3.05019	1.34054	0.88896	8.66811	2.76003	1.35613	1.1129	1.53	1.25414	1.28036	1.32866		0.616929	0.81143	0.930501	0.435548	0.637832	0.808308	0.86336	0.77645	0.82965	0.823948	0.813841
0.0193	0.0158	0.093	0.0805	0.0759	0.0065	0.0638958	0.061	0.0359	0.053	0.32		5.83122	0.83122	1.36248	3.7099	4.24586	1.38807	1.11249	2.45559	3.82609	1.0292	1.37214		0.497078	0.951566	0.807051	0.57795	0.55253	0.80206	0.863466	0.663171	0.572039	0.886157	0.805152
0.0791	0.0737	0.044	0.0352	0.1194	0.0369	0.0640254	0.0412	0.1755	0.04	0.75		5.75628	2.99783	1.02849	4.52177	1.97008	1.39879	1.11209	3.61986	7.3887	1.03753	1.39042		0.499226	0.6205	0.88636	0.541055	0.713701	0.800007	0.863571	0.582703	0.459362	0.88378	0.801608
0.0036	0.08	0.052	0.0202	0.0342	0.0753	0.064155	0.0556	0.0181	0.005	0.09		2.0774	3.75642	1.15466	1.23391	3.47985	2.56869	1.11168	3.36571	1.06065	1.7374	1.67828		0.701193	0.575554	0.852824	0.834161	0.590415	0.653291	0.863675	0.597015	0.87731	0.744236	0.752875
0.0231	0.0315	0.135	0.0758	0.00792	0.0317	0.0642846	0.0074	0.0219	0.08	0.1		1.848	1.52102	0.974025	3.29101	1.44681	1.57574	1.11129	4.15584	1.04978	1.62572	1.17841		0.729082	0.777976	0.902584	0.601498	0.791055	0.768864	0.863778	0.556491	0.880329	0.760902	0.847056
0.4198	0.0346	0.088	0.353	0.0329	0.0646	0.0644142	0.0579	0.0111	0.031	0.04		8.8107	2.32204	1.059	12.7073	4.90595	1.80731	1.11089	3.60154	2.82023	1.35336	1.24448		0.433186	0.675649	0.877767	0.383407	0.526546	0.734514	0.86388	0.583689	0.633261	0.80886	0.831793
0.0579	0.0142	0.033	0.044	0.0397	0.0116	0.0645438	0.0939	0.0113	0.05	0.04		2.28177	2.67523	1.38589	2.71681	2.36446	1.402	1.1105	4.47407	1.78224	1.34616	1.41656		0.6796	0.644501	0.802482	0.641197	0.671584	0.799394	0.863981	0.542971	0.737942	0.8103	0.796647
0.03412	0.0641	0.04	0.0782	0.0822	0.0294	0.0646734	0.0354	0.109	0.039	0.08		1.39278	2.53227	1.24448	3.49495	2.36793	6.48185	1.11012	3.3276	2.30829	1.68712	1.05003		0.801155	0.656408	0.831793	0.589564	0.671256	0.479856	0.864081	0.599285	0.676988	0.751557	0.880259
0.1705	0.0312	0.06	0.0838	0.0135	0.0387	0.064803	0.0262	0.0111	0.233	0.03		2.58868	1.62664	1.08028	4.83288	1.30631	1.51333	1.10974	1.79996	1.38771	1.8008	1.04753		0.651605	0.760758	0.871966	0.529186	0.818456	0.779291	0.86418	0.735513	0.80213	0.735397	0.880959
0.0143	0.0202	0.092	0.1467	0.0192	0.0093	0.0649326	0.0318	0.0124	0.065	0.04		1.98193	0.993248	2.28091	5.66402	3.4391	3.41603	1.10936	2.97173	1.11199	1.32607	1.87821		0.712276	0.896723	0.679686	0.501922	0.592738	0.594069	0.864278	0.622311	0.863596	0.81437	0.725153
0.0466	0.3014	0.007	0.1753	0.0379	0.0233	0.0650622	0.0932	0.0126	0.038	0.03		6.82972	4.26366	1.03389	6.75253	1.80829	1.37232	1.10899	5.65906	2.3661	1.31898	1.93231		0.471567	0.55176	0.884816	0.473357	0.734381	0.805116	0.864375	0.502068	0.671429	0.815828	0.718321
0.1772	0.0727	0.023	0.0467	0.1416	0.285	0.0651918	0.0161	0.0453	0.102	0.18		4.42718	2.45427	0.951766	2.56898	3.98476	3.48799	1.10862	2.37795	2.56311	0.950066	1.86227		0.544881	0.66329	0.909566	0.653267	0.564343	0.589955	0.864471	0.670312	0.653765	0.910108	0.727216
0.0786	0.1254	0.091	0.1232	0.0155	0.1775	0.0653214	0.0299	0.0264	0.037	0.05		1.3311	4.96388	1.56642	4.32243	1.77705	3.53267	1.10825	2.22723	2.73273	1.32987	3.55872		0.813344	0.52449	0.770385	0.549248	0.738659	0.587457	0.864566	0.685103	0.639949	0.813595	0.58602
0.1735	0.0731	0.038	0.0202	0.0358	0.0158	0.065451	0.0157	0.0278	0.031	0.02		2.01294	2.42749	1.2608	1.61128	2.56793	2.31155	1.10789	2.84122	1.85986	1.09634	0.939105		0.708599	0.665721	0.828189	0.763169	0.653356	0.676669	0.86466	0.631698	0.72753	0.867686	0.913635
0.0168	0.0778	0.047	0.1261	0.0197	0.0187	0.0655806	0.0273	0.0203	0.062	0.01		4.49189	1.28166	1.82339	7.16232	2.07659	2.40219	1.10753	4.18925	0.843216	1.32509	1.39013		0.542252	0.82367	0.732348	0.464151	0.701283	0.668049	0.864753	0.555007	0.947032	0.814571	0.801665
0.002	0.0265	0.02	0.0492	0.0494	0.0551	0.0657102	0.018	0.0158	0.099	0.35		1.11607	2.04681	1.25871	2.17287	1.54353	2.4146	1.10718	1.66492	0.997018	2.84998	1.52517		0.862543	0.704669	0.828646	0.690769	0.774176	0.666903	0.864845	0.754883	0.895591	0.63105	0.777268
0.0419	0.016	0.055	0.108	0.0196	0.0461	0.0658398	0.0322	0.0284	0.032	0.43		1.60854	1.96673	1.03213	2.8601	4.34152	4.41462	1.10683	4.02185	1.7821	0.973782	1.93926		0.763602	0.714105	0.885317	0.630305	0.548441	0.545398	0.864936	0.562603	0.737961	0.902659	0.717461
0.0328	0.0053	0.033	0.1176	0.0227	0.0107	0.0659694	0.067	0.0599	0.024	0.18		2.03631	2.74291	0.865725	5.42713	3.04374	2.5806	1.10648	3.62737	3.53052	1.14144	1.25769		0.705878	0.639156	0.938752	0.509121	0.617365	0.652285	0.865026	0.5823	0.587577	0.856105	0.82887
0.0065	0.0053	0.071	0.0513	0.0466	0.0135	0.066099	0.0083	0.0216	0.04	0.15		1.06086	7.38718	1.01044	1.87374	4.10795	1.03514	1.10614	1.80932	1.80046	1.35755	1.28743		0.877254	0.459393	0.891607	0.725729	0.558645	0.88446	0.865115	0.734242	0.735444	0.808027	0.822439
0.0481	0.0474	0.049	0.0982	0.0399	0.0044	0.0662286	0.0243	0.0439	0.064	0.21		1.81485	1.28675	1.15779	2.21631	1.09238	2.24355	1.1058	2.09243	2.23923	1.45512	1.3682		0.733496	0.822582	0.852056	0.686226	0.868732	0.683438	0.865203	0.69951	0.683877	0.789547	0.805925
0.0044	0.0208	0.055	0.0555	0.0377	0.0624	0.0663582	0.0415	0.0185	0.063	0.52		1.84474	1.82963	1.19699	2.81166	1.70493	1.1856	1.10547	2.50572	1.27523	1.28336	1.53281		0.729512	0.731515	0.842651	0.633903	0.748931	0.84534	0.865291	0.658719	0.825052	0.823306	0.775975
0.0416	0.1555	0.085	0.0141	0.0379	0.0082	0.0664878	0.0472	0.0308	0.129	0.33		1.68363	3.53061	1.23139	1.88945	1.65237	1.47154	1.10514	5.68601	4.86638	2.25651	1.58581		0.752077	0.587572	0.834729	0.723712	0.756789	0.786599	0.865377	0.501274	0.527969	0.682127	0.767232
0.0108	0.2605	0.041	0.0535	0.0708	0.0127	0.0666174	0.0671	0.1168	0.039	0.36		1.39379	1.6783	0.987535	2.56118	4.98293	1.98874	1.10481	3.61657	1.97351	1.30911	1.46979		0.800961	0.752872	0.898449	0.653929	0.523821	0.711462	0.865462	0.582879	0.713287	0.817871	0.786911
0.0109	0.0115	0.018	0.0643	0.3573	0.0253	0.066747	0.0417	0.0118	0.087	0.17		1.22091	1.88201	1.15939	1.23199	2.87952	2.35784	1.10449	3.75208	2.49555	1.55689	1.29933		0.837112	0.724665	0.851663	0.834594	0.628884	0.672212	0.865547	0.575776	0.659612	0.771955	0.81992
0.0418	0.0217	0.021	0.0242	0.0996	0.004	0.0668766	0.0679	0.0212	0.066	0.26		3.71201	1.30898	0.919013	1.0525	5.41145	6.95633	1.10417	5.41766	1.28394	1.36827	1.46371		0.57784	0.817899	0.920245	0.879569	0.509612	0.468688	0.86563	0.509417	0.823181	0.805911	0.788
0.0542	0.0705	0.044	0.2601	0.033	0.0227	0.0670062	0.0157	0.066	0.131	0.25		2.98014	2.48847	1.07454	9.3509	3.05614	1.44583	1.10385	1.19864	2.90806	4.25954	1.40066		0.621725	0.660238	0.873515	0.424678	0.616529	0.791235	0.865713	0.842264	0.62682	0.551937	0.799649
0.01948	0.0433	0.017	0.2121	0.0679	0.0528	0.0671358	0.0231	0.0442	0.23	0.43		2.93067	1.31393	2.57793	6.78896	2.50642	1.71174	1.10354	1.48343	1.36748	1.10862	1.50649		0.625204	0.81687	0.65251	0.472509	0.658657	0.747938	0.865794	0.784492	0.806067	0.86447	0.780468
0.0622	0.021	0.02	0.4063	0.0224	0.0043	0.0672654	0.0479	0.04	0.094	0.43		8.57826	3.10167	1.09112	19.5671	1.31032	1.40282	1.10323	4.08906	4.20011	1.14784	1.58463		0.437064	0.613497	0.869068	0.332023	0.81762	0.799239	0.865875	0.559504	0.554529	0.854509	0.767424
0.0778	0.096	0.017	0.0701	0.028	0.0425	0.067395	0.0151	0.0387	0.019	0.14		5.4925	3.74607	1.40237	5.27842	2.7705	2.00464	1.10293	2.05766	1.1084	1.04056	1.47791		0.507093	0.576084	0.799325	0.513858	0.637027	0.709576	0.865955	0.703428	0.864526	0.882921	0.785467
0.0446	0.0397	0.057	0.1684	0.0199	0.069	0.0675246	0.0282	0.1724	0.007	0.08		1.37555	1.69505	1.07466	8.24572	2.57437	3.27253	1.10263	2.50385	2.39469	1.37611	1.54445		0.804487	0.750383	0.873481	0.442862	0.652811	0.602629	0.866034	0.658882	0.668746	0.804378	0.774021
0.0044	0.0126	0.022	0.0477	0.0612	0.014	0.0676542	0.0429	0.0178	0.022	0.19		1.63555	1.56775	1.04026	3.31483	5.27264	2.5688	1.10233	3.75991	1.82128	0.901751	1.46744		0.759375	0.770168	0.883007	0.600054	0.514045	0.653282	0.866112	0.575376	0.73263	0.92608	0.787331
0.0468	0.0328	0.056	0.1142	0.0636	0.0743	0.0677838	0.0494	0.081	0.018	0.31		1.40396	1.8508	1.24011	1.91522	2.36242	2.13461	1.10203	3.17891	4.17997	1.07247	1.38543		0.799022	0.728715	0.832768	0.720451	0.671777	0.694872	0.866189	0.608487	0.555418	0.874075	0.80257
0.0296	0.0541	0.033	0.0234	0.1349	0.0641	0.0679134	0.0076	0.0747	0.158	0.2		1.72255	2.65056	0.915659	1.62614	3.70026	2.10782	1.10174	2.67391	3.11403	1.43063	1.24761		0.746369	0.646495	0.921368	0.760837	0.578451	0.697804	0.866265	0.644607	0.612684	0.794027	0.831096
0.06189	0.01	0.071	0.0494	0.1306	0.1578	0.068043	0.0436	0.1303	0.088	0.27		1.58478	0.989465	1.2189	2.83555	5.72491	2.42311	1.10145	3.53515	2.59891	1.59715	1.78692		0.767398	0.897864	0.83757	0.632118	0.500136	0.666121	0.866341	0.58732	0.650749	0.765413	0.737297
0.0103	0.1159	0.073	0.0458	0.0273	0.1041	0.0681726	0.0371	0.0343	0.094	0.24		1.26866	3.38911	1.01884	3.69829	1.91914	1.60348	1.10117	1.94096	4.4707	1.61116	1.97725		0.826474	0.595638	0.889151	0.578554	0.71996	0.764405	0.866415	0.717253	0.543107	0.763188	0.712837
0.0758	0.0092	0.142	0.0247	0.0722	0.1154	0.0683022	0.0268	0.0293	0.098	0.18		2.14233	1.6424	1.0181	1.14792	1.71587	1.5105	1.10089	4.18403	1.09818	1.69547	1.61098		0.694037	0.758318	0.889368	0.854491	0.747336	0.779777	0.866489	0.555238	0.867201	0.750322	0.763217
0.0467	0.0014	0.042	0.0311	0.0106	0.0103	0.0684319	0.0129	0.0301	0.007	0.19		1.54885	5.583	0.941069	1.63712	2.08114	1.45579	1.10061	5.66537	1.83226	2.27146	1.24159		0.773288	0.504338	0.912999	0.759132	0.700773	0.789425	0.866562	0.501882	0.731165	0.680627	0.832438
0.06095	0.3134	0.032	0.0762	0.1214	0.0204	0.0685614	0.0398	0.0641	0.084	0.35		2.3757	3.29233	1.02889	5.64688	3.34544	1.68284	1.10034	2.91435	2.5972	1.40086	1.22205		0.670523	0.601418	0.886247	0.502429	0.598218	0.752194	0.866634	0.626369	0.650892	0.799611	0.83685
0.0456	0.0926	0.041	0.3057	0.0565	0.014	0.0686911	0.0504	0.0059	0.057	0.21		3.7308	1.62251	1.40608	9.9745	1.99566	4.54291	1.10007	3.14044	8.48758	1.32825	2.24368		0.576869	0.761403	0.798621	0.415637	0.710638	0.540214	0.866705	0.610962	0.438614	0.813926	0.683424
0.0471	0.0521	0.043	0.0682	0.0586	0.0167	0.0688207	0.0038	0.0081	0.115	0.19		2.26658	1.28631	1.03007	3.50085	2.29092	1.93422	1.0998	2.55759	5.72538	1.61606	1.36166		0.681115	0.822676	0.885907	0.589232	0.678694	0.718085	0.866775	0.654235	0.500122	0.762415	0.807213
0.00401	0.0566	0.039	0.0908	0.0633	0.085	0.0689503	0.0215	0.0331	0.111	0.29		1.49508	1.91802	1.04105	1.76657	2.91949	3.6578	1.09954	1.42232	6.31591	0.956422	1.49862		0.782449	0.720101	0.882782	0.740118	0.626001	0.580681	0.866844	0.79557	0.484023	0.908087	0.781832
0.0241	0.0398	0.041	0.0252	0.0878	0.019	0.0690799	0.0692	0.1527	0.163	0.17		3.38308	1.61998	1.18451	1.48459	2.23005	3.78902	1.09928	5.31569	1.89235	0.994678	2.33319		0.595992	0.7618	0.845599	0.784287	0.684814	0.573899	0.866913	0.512654	0.723342	0.896293	0.674571
0.0822	0.0255	0.036	0.2744	0.1544	0.0442	0.0692095	0.0211	0.0804	0.025	0.38		1.73553	1.21733	1.00353	11.1564	7.28752	2.06173	1.09902	1.8868	2.9252	0.863094	1.34476		0.744504	0.83793	0.893649	0.400409	0.461478	0.702965	0.86698	0.724051	0.625594	0.939705	0.810579
0.0291	0.0236	0.164	0.2445	0.043	0.0034	0.0693391	0.0484	0.0326	0.045	0.06		0.98036	1.03608	1.2836	8.59976	1.90221	3.19477	1.09876	1.71943	5.10876	0.940545	1.0058		0.900636	0.884191	0.823254	0.436699	0.72209	0.607478	0.867047	0.74682	0.519484	0.913169	0.892977
0.0271	0.0025	0.091	0.0847	0.0769	0.0359	0.0694687	0.0175	0.0672	0.07	0.07		1.26924	10.7887	1.49358	5.49879	3.42244	2.61124	1.09851	2.2868	1.91783	1.10804	1.1795		0.826348	0.404907	0.782711	0.5069	0.593698	0.649724	0.867113	0.679102	0.720124	0.864621	0.846794
0.1497	0.0764	0.065	0.309	0.021	0.058	0.0695983	0.0297	0.0635	0.01	0.44		17.3491	1.52422	2.78913	11.216	1.69975	2.64471	1.09827	2.67957	2.92246	1.11301	1.47579		0.345609	0.777431	0.635606	0.399697	0.749691	0.646971	0.867178	0.644153	0.625789	0.863331	0.785843
0.236	0.0204	0.088	0.1434	0.0393	0.0503	0.0697279	0.0216	0.0195	0.188	0.14		3.35779	1.12737	1.24368	8.23181	3.9303	1.43113	1.09802	1.69661	4.36567	1.13444	1.15717		0.597484	0.85965	0.831971	0.443111	0.566938	0.793935	0.867243	0.750153	0.547428	0.857862	0.852206
0.0823	0.1341	0.028	0.31	0.0248	0.1928	0.0698575	0.0431	0.029	0.006	0.08		2.53261	3.59834	1.07146	13.6025	1.58552	2.72626	1.09778	3.40899	1.05875	1.40724	1.46594		0.656379	0.583862	0.874351	0.374804	0.76728	0.640454	0.867306	0.594478	0.877835	0.798402	0.7876
0.0446	0.0669	0.146	0.2354	0.0972	0.0691	0.0699871	0.0123	0.1646	0.06	0.09		3.01471	1.37288	1.12784	11.7892	2.14218	3.71776	1.09754	2.48293	1.34054	1.08028	1.88109		0.61934	0.805007	0.859531	0.393111	0.694052	0.577542	0.867369	0.660728	0.81143	0.871966	0.724782
0.0208	0.0587	0.011	0.1748	0.0557	0.1914	0.0701167	0.0308	0.1041	0.122	0.06		1.52938	1.05084	1.27641	7.31339	1.69533	1.81564	1.09731	1.91916	1.50259	1.27042	1.28235		0.776555	0.880031	0.824799	0.460933	0.750343	0.733389	0.867431	0.719958	0.781143	0.826092	0.823523
0.0191	0.1156	0.067	0.0439	0.0416	0.0096	0.0702463	0.0591	0.035	0.008	0.48		3.78707	2.71784	0.928942	2.55867	1.35446	2.46933	1.09707	2.90377	3.76853	1.54604	1.31467		0.573997	0.641116	0.916955	0.654143	0.80864	0.661939	0.867492	0.627129	0.574937	0.773756	0.816717
0.1129	0.1454	0.023	0.2597	0.0207	0.0078	0.0703759	0.0154	0.0463	0.009	0.37		2.54125	2.81384	0.886896	12.975	1.19149	1.1083	1.09684	1.58392	1.40185	0.951215	1.24894		0.655634	0.63374	0.931222	0.380751	0.843945	0.864552	0.867553	0.767538	0.799423	0.909741	0.830802
0.01179	0.0329	0.035	0.1497	0.0141	0.0287	0.0705055	0.0325	0.0753	0.026	0.24		1.18148	2.09394	1.23202	8.09657	1.54889	3.37487	1.09662	1.80318	2.2341	1.1021	1.18668		0.846321	0.699342	0.834586	0.445564	0.773281	0.596474	0.867612	0.735075	0.6844	0.866171	0.845083
0.0364	0.0167	0.129	0.0374	0.0735	0.0069	0.0706351	0.0488	0.0209	0.052	0.26		4.03342	1.80531	0.936272	2.78031	1.61619	1.2318	1.0964	3.34975	1.60329	0.988001	1.44621		0.562065	0.734784	0.914556	0.636277	0.762396	0.834637	0.867671	0.597962	0.764435	0.898308	0.791165
0.1064	0.0604	0.009	0.0394	0.031	0.0555	0.0707647	0.0606	0.0659	0.029	0.19		2.14819	4.86591	0.83246	2.59468	1.34649	2.37992	1.09618	3.20886	4.92134	1.46916	2.05187		0.693405	0.527987	0.951093	0.651103	0.810233	0.670127	0.867729	0.606588	0.525997	0.787024	0.704089
0.03531	0.026	0.038	0.0244	0.00838	0.085	0.0708943	0.0288	0.0224	0.239	0.36		2.1772	1.92393	1.09657	1.10432	1.02991	2.1089	1.09596	1.56802	2.33727	1.53256	3.5431		0.690311	0.719362	0.867626	0.865591	0.885955	0.697684	0.867786	0.770124	0.674178	0.776017	0.586881
0.09669	0.0128	0.032	0.1767	0.0978	0.0283	0.0710239	0.057	0.0789	0.034	0.07		5.98189	1.51914	1.08604	2.24917	2.56213	1.70789	1.09575	5.34829	1.58782	1.30556	2.06986		0.492869	0.778297	0.870421	0.682868	0.653848	0.748498	0.867843	0.51161	0.76691	0.818613	0.702043
0.0156	0.0055	0.081	0.0632	0.0511	0.1068	0.0711535	0.0522	0.0416	0.013	0.22		2.49993	1.22088	1.35601	2.28761	1.64704	2.92473	1.09554	2.84702	2.49369	1.11629	1.19447		0.659227	0.837118	0.808331	0.679022	0.757604	0.625627	0.867898	0.631268	0.659777	0.862485	0.843243
0.0657	0.0533	0.033	0.0506	0.0536	0.0179	0.0712831	0.0317	0.0067	0.021	0.21		2.65089	3.1317	0.915659	3.66432	3.80885	2.62171	1.09533	1.57574	1.5021	1.30852	1.57109		0.646468	0.61153	0.921368	0.580336	0.572901	0.648857	0.867953	0.768864	0.781228	0.817996	0.769622
0.01119	0.0415	0.006	0.057	0.05	0.0165	0.0714127	0.023	0.1172	0.119	0.13		2.28176	2.02734	1.02588	2.66563	1.80989	5.81613	1.09512	1.58794	4.33084	0.937813	1.14235		0.679601	0.706918	0.887113	0.645274	0.734164	0.497507	0.868007	0.766889	0.548892	0.914055	0.855878
0.037	0.052	0.022	0.361	0.0095	0.0164	0.0715423	0.007	0.0152	0.056	0.12		2.13656	1.82363	1.73558	16.7386	1.1363	2.14551	1.09492	1.78656	0.984997	0.995601	1.28596		0.69466	0.732316	0.744496	0.349761	0.857392	0.693693	0.868061	0.737346	0.89922	0.896016	0.822752
0.1889	0.0253	0.029	0.4795	0.0453	0.1936	0.0716719	0.0319	0.0923	0.005	0.22		2.44105	1.73741	1.05875	21.0301	1.40882	3.25218	1.09472	3.82169	5.68297	1.24448	1.78619		0.664485	0.744234	0.877835	0.324138	0.798103	0.603883	0.868113	0.572259	0.501363	0.831793	0.737397
0.027	0.0481	0.029	0.0456	0.0485	0.0375	0.0718015	0.0163	0.0588	0.044	0.07		1.59183	1.3495	1.05875	2.14694	1.57295	2.86426	1.09453	1.64269	6.05877	0.983783	1.00635		0.766264	0.809631	0.877835	0.693539	0.769318	0.629999	0.868165	0.758273	0.490775	0.89959	0.892815
0.0162	0.0884	0.085	0.1003	0.1004	0.0143	0.0719311	0.0134	0.0684	0.048	0.34		1.50981	3.44525	1.10411	7.26614	4.08833	1.32774	1.09433	1.05064	1.35353	1.11376	1.53902		0.779896	0.592385	0.865645	0.46193	0.559537	0.814029	0.868216	0.880087	0.808826	0.863137	0.774931
0.0046	0.0202	0.028	0.114	0.0574	0.1055	0.0720607	0.0364	0.0364	0.071	0.14		1.80418	1.23391	1.00966	5.85163	2.26333	3.20875	1.09414	2.35645	4.92427	0.978199	1.20315		0.734939	0.834161	0.891838	0.496499	0.681441	0.606595	0.868266	0.672344	0.525893	0.901298	0.84121
0.0088	0.0225	0.098	0.1368	0.0203	0.0152	0.0721903	0.0344	0.0674	0.117	0.31		2.58034	2.56904	1.00282	8.42474	1.58528	0.984997	1.09395	1.99738	5.19105	1.21575	1.24023		0.652307	0.653262	0.893862	0.439702	0.767318	0.89922	0.868316	0.710434	0.516724	0.838293	0.832742
0.0368	0.0237	0.063	0.0896	0.083	0.0579	0.0723199	0.0198	0.1159	0.05	0.39		3.72498	1.97992	1.05065	4.37405	2.38964	2.31406	1.09377	1.78638	4.12112	1.20205	1.30132		0.577169	0.712517	0.880086	0.547078	0.669217	0.676425	0.868365	0.737371	0.558049	0.841465	0.819502
0.0406	0.0417	0.167	0.031	0.0569	0.0205	0.0724495	0.0048	0.0207	0.026	0.56		1.24023	3.75208	1.05754	2.16473	2.50522	1.03854	1.09359	1.35034	1.84735	1.24264	1.67365		0.832742	0.575776	0.87817	0.691634	0.658763	0.883492	0.868413	0.809461	0.729168	0.832203	0.753569
0.0456	0.0022	0.055	0.2468	0.0358	0.0615	0.0725791	0.0451	0.0854	0.084	0.71		1.73506	0.953811	1.28562	11.7147	2.22946	1.39064	1.09341	3.60409	3.76034	1.67008	1.39797		0.744571	0.908915	0.822824	0.393943	0.684874	0.801567	0.868461	0.583551	0.575354	0.754105	0.800162
0.049	0.0855	0.053	0.7665	0.0866	0.0276	0.0727087	0.0126	0.0387	0.015	0.39		2.21873	1.03173	1.28903	31.3863	2.31701	1.70733	1.09323	2.7491	1.85609	1.66952	1.33885		0.685977	0.885433	0.822097	0.283638	0.676137	0.74858	0.868507	0.638676	0.728022	0.754189	0.811771
0.0362	0.0651	0.045	0.1523	0.0538	0.0142	0.0728383	0.0682	0.0691	0.019	0.63		2.21476	1.24109	1.11926	6.93781	1.81719	3.05687	1.09306	1.91278	1.32625	1.93998	1.37774		0.686387	0.83255	0.861723	0.469105	0.733181	0.616479	0.868553	0.720757	0.814334	0.717373	0.804061
0.0183	0.0199	0.043	0.1369	0.0856	0.0293	0.0729679	0.0183	0.0543	0.041	0.59		1.95073	2.96141	0.984635	6.87482	5.61523	1.5933	1.09289	1.84057	1.61847	1.29213	1.45649		0.716053	0.623033	0.89933	0.470533	0.503371	0.766028	0.868599	0.730063	0.762037	0.821439	0.789299
0.08388	0.0238	0.038	0.1019	0.0299	0.0143	0.0730975	0.0334	0.0803	0.026	0.04		4.2753	2.53756	0.900677	5.17753	4.21333	1.83697	1.09272	7.15087	2.01169	1.17096	1.41656		0.551259	0.655952	0.926448	0.517174	0.553948	0.730539	0.868643	0.464399	0.708746	0.848848	0.796647
0.1183	0.0551	0.046	0.2459	0.183	0.0102	0.0732271	0.0183	0.0364	0.014	0.31		5.21626	1.73245	1.0265	12.2459	5.44464	1.81328	1.09255	1.61078	3.96973	1.38525	1.34074		0.515891	0.744945	0.886934	0.388163	0.508574	0.733707	0.868687	0.763248	0.565055	0.802604	0.811389
0.00909	0.0294	0.054	0.0638	0.0355	0.0247	0.0733567	0.0504	0.0159	0.014	0.14		2.21752	1.58248	0.991437	3.91341	3.41264	2.85054	1.09239	2.96918	0.900177	1.0587	1.09043		0.686101	0.76777	0.897269	0.567752	0.594266	0.631009	0.86873	0.622489	0.92662	0.877848	0.86925
0.0175	0.0707	0.011	0.1419	0.0187	0.1082	0.0734863	0.0276	0.0245	0.009	0.23		1.38383	1.5089	1.71492	7.51265	2.69603	1.93731	1.09223	2.85139	1.09532	1.08076	1.24021		0.802879	0.780054	0.747474	0.456822	0.64284	0.717702	0.868773	0.630946	0.867955	0.871836	0.832747
0.0103	0.0546	0.026	0.0499	0.0161	0.009	0.0736159	0.0362	0.0144	0.002	0.41		3.19838	3.31565	0.911816	5.20943	1.69611	2.80955	1.09207	1.65751	1.67574	5.34311	3.01609		0.60725	0.600005	0.92266	0.516116	0.750227	0.634062	0.868814	0.756006	0.753255	0.511776	0.619245
0.1022	0.0467	0.065	0.0927	0.0395	0.0782	0.0737456	0.0303	0.0111	0.008	0.12		2.85431	2.11677	1.24491	6.25621	1.4588	1.45486	1.09192	3.27325	1.68416	1.36784	1.3686		0.630731	0.696818	0.831697	0.485557	0.788883	0.789594	0.868856	0.602584	0.751997	0.805996	0.805846
0.1165	0.0249	0.058	0.0895	0.00535	0.1707	0.0738752	0.0589	0.0258	0.021	0.05		6.36975	3.35528	1.41856	2.77629	1.04906	6.34988	1.09177	2.49643	0.926007	1.06387	0.985392		0.482655	0.597633	0.796272	0.636584	0.88053	0.483158	0.868896	0.659535	0.917923	0.876424	0.8991
0.03043	0.0184	0.181	0.0953	0.02116	0.0476	0.0740047	0.015	0.0784	0.01	0.28		1.66161	1.10953	1.1653	4.93512	3.60938	3.14388	1.09162	3.11259	2.42384	0.875415	2.011		0.755384	0.864234	0.850221	0.525507	0.583266	0.610739	0.868936	0.612779	0.666055	0.935275	0.708827
0.0548	0.0687	0.021	0.1854	0.0124	0.063	0.0741344	0.0472	0.0162	0.01	0.12		1.93053	2.20451	0.989676	9.48396	1.22694	1.36795	1.09147	3.68108	1.78771	1.54445	1.4842		0.718542	0.687448	0.8978	0.422683	0.835738	0.805974	0.868975	0.579454	0.737188	0.774021	0.784357
0.0381	0.0581	0.035	0.0664	0.0529	0.0082	0.074264	0.0067	0.1395	0.007	0.09		1.3062	2.56565	0.957346	3.30344	2.16261	1.85372	1.09132	2.2042	1.54298	1.03389	1.52695		0.81848	0.65355	0.907795	0.600743	0.69186	0.728332	0.869013	0.687481	0.774267	0.884816	0.776967
0.0736	0.0145	0.018	0.0841	0.0212	0.0128	0.0743936	0.0227	0.019	0.018	0.06		3.79743	1.18381	0.911891	4.8812	1.57779	2.47366	1.09118	2.3978	2.7622	2.44312	1.55629		0.573475	0.845767	0.922635	0.527435	0.76853	0.661552	0.869051	0.668457	0.637665	0.664297	0.772053
0.0383	0.0314	0.025	0.1261	0.0473	0.0126	0.0745232	0.0189	0.0335	0.003	0.1		1.82853	1.12794	0.98622	5.10267	2.72151	1.43344	1.09104	2.08567	3.84537	0.703619	1.32804		0.731661	0.859507	0.898848	0.519691	0.640827	0.793507	0.869088	0.700265	0.571081	1.00592	0.813968
0.02574	0.051	0.03	0.0522	0.0416	0.0449	0.0746528	0.0086	0.0168	0.016	0.05		3.03191	2.98257	0.989345	3.44313	1.63824	1.03189	1.09091	2.08823	1.54637	1.70487	1.34616		0.618166	0.621556	0.897901	0.592506	0.758959	0.885386	0.869124	0.699979	0.773701	0.74894	0.8103
0.0074	0.0313	0.018	0.1228	0.0273	0.0244	0.0747824	0.0154	0.0635	0.024	0.17		3.21695	4.87097	0.911891	5.66128	1.78981	4.31018	1.09077	1.46518	2.03382	1.14144	1.7009		0.606079	0.527804	0.922635	0.502003	0.736901	0.549767	0.86916	0.787737	0.706166	0.856105	0.749523
0.0278	0.1025	0.039	0.0526	0.0129	0.067	0.074912	0.0391	0.2283	0.012	0.06		3.20068	5.11709	1.14338	4.36389	5.38163	1.77706	1.09064	1.96567	3.76147	1.88548	2.21589		0.607104	0.519202	0.855619	0.547503	0.510551	0.738658	0.869195	0.714234	0.575297	0.72422	0.686269
0.0159	0.0213	0.051	0.1992	0.0611	0.0445	0.0750416	0.0273	0.0124	0.011	0.05		1.26879	2.32225	1.11151	8.4158	2.23321	4.25636	1.09051	2.1246	1.34954	1.41305	1.66801		0.826445	0.675628	0.863721	0.439858	0.684491	0.552075	0.869229	0.695962	0.809621	0.797305	0.754417
0.0074	0.0589	0.05	0.0589	0.0607	0.0054	0.0751712	0.0669	0.0765	0.008	0.08		3.68379	1.82536	1.97244	3.91849	3.62132	2.01118	1.09038	4.68044	3.09829	2.41321	1.17847		0.579312	0.732084	0.713416	0.567507	0.582624	0.708806	0.869263	0.53487	0.61372	0.667031	0.847042
0.0123	0.0409	0.032	0.0816	0.0359	0.0989	0.0753008	0.0239	0.0062	0.018	0.08		1.46357	1.59705	0.973782	3.89547	1.55179	2.60243	1.09026	3.64193	0.960759	1.44805	1.21214		0.788025	0.765429	0.902659	0.568623	0.772799	0.650456	0.869296	0.581523	0.906719	0.79083	0.839126
0.0078	0.0298	0.035	0.2445	0.0513	0.0256	0.0754304	0.0403	0.1371	0.012	0.26		2.53855	1.54029	1.62544	5.9049	1.15956	1.13681	1.09014	3.44972	1.43235	0.965366	1.29499		0.655867	0.774718	0.760946	0.495002	0.851621	0.857264	0.869328	0.592129	0.793708	0.905274	0.820834
0.0119	0.0929	0.033	0.0766	0.2493	0.1302	0.07556	0.0586	0.041	0.01	0.15		1.80455	2.7324	1.19429	2.65536	4.75779	4.91014	1.09002	3.60176	1.46548	1.11301	1.08917		0.734888	0.639975	0.843286	0.646105	0.531956	0.526396	0.86936	0.583677	0.787681	0.863331	0.869585
0.0246	0.0088	0.064	0.053	0.0153	0.0216	0.0756896	0.0127	0.074	0.013	0.18		1.36375	2.93871	0.949461	3.16725	1.44951	1.90846	1.0899	2.90885	2.78247	0.913877	1.91548		0.806801	0.624634	0.910301	0.609233	0.790564	0.721301	0.869391	0.626764	0.636112	0.921966	0.720419
0.194	0.035	0.077	0.1938	0.0776	0.0951	0.0758192	0.0266	0.0465	0.082	0.01		5.84559	2.18086	1.06807	1.53926	2.4077	5.7713	1.08979	3.48165	3.20027	8.11361	1.39013		0.49667	0.689924	0.875275	0.774891	0.667539	0.498792	0.869422	0.590313	0.607131	0.445252	0.801665
0.0383	0.0439	0.045	0.1162	0.0589	0.1079	0.0759488	0.0149	0.0243	0.056	0.06		3.96444	1.94755	1.02731	7.41633	1.61497	2.10492	1.08967	1.56516	3.67842	2.54376	1.11885		0.565306	0.716442	0.8867	0.458791	0.762588	0.698123	0.869452	0.770592	0.579594	0.655419	0.861826
0.0133	0.0336	0.05	0.0263	0.0838	0.025	0.0760784	0.0268	0.0347	0.007	0.01		1.12964	2.09363	1.39663	1.21445	3.87663	0.98622	1.08956	2.00124	1.65367	1.19686	41.7002		0.859076	0.699377	0.800418	0.838593	0.569543	0.898848	0.869481	0.709977	0.756592	0.842682	0.258007
0.0791	0.029	0.082	0.0725	0.0317	0.0343	0.076208	0.0457	0.0383	0.041	0.41		1.6714	1.79457	1.12168	5.41198	3.19034	2.55432	1.08946	3.61132	1.67939	1.29213	1.3538		0.753907	0.736249	0.861101	0.509595	0.60776	0.654514	0.869509	0.583162	0.752709	0.821439	0.808772
0.1837	0.05	0.014	0.3159	0.0529	0.0569	0.0763376	0.1119	0.005	0.009	0.58		14.3852	1.90882	1.16109	11.4453	3.0532	1.28799	1.08935	6.64747	2.02642	0.951215	1.58178		0.36788	0.721256	0.851247	0.397011	0.616726	0.822318	0.869537	0.475838	0.707024	0.909741	0.767884
0.0722	0.024	0.06	0.0722	0.0064	0.0949	0.0764672	0.0275	0.0059	0.02	0.07		1.51336	2.49544	1.19874	5.35843	1.11146	3.10155	1.08925	2.1951	1.24778	1.01321	1.03952		0.779286	0.659622	0.84224	0.511287	0.863734	0.613505	0.869565	0.688429	0.831059	0.890794	0.883215
0.0104	0.0728	0.024	0.0155	0.0482	0.0245	0.0765968	0.0234	0.0437	0.018	0.08		1.48784	1.3832	1.14144	2.2453	1.88937	1.85273	1.08915	3.17606	1.82835	1.44805	1.21214		0.783717	0.803	0.856105	0.68326	0.723723	0.728462	0.869592	0.608669	0.731686	0.79083	0.839126
0.0824	0.0103	0.032	0.0071	0.0179	0.0238	0.0767264	0.0386	0.0183	0.033	0.11		2.21408	5.08468	0.920678	1.33762	3.28823	2.29606	1.08905	4.9201	1.61078	2.17045	1.76632		0.686457	0.520303	0.91969	0.812021	0.601668	0.678188	0.869618	0.526041	0.763248	0.691026	0.740153
0.0255	0.0552	0.017	0.0382	0.0135	0.0563	0.076856	0.0896	0.0363	0.009	0.03		2.37761	5.70277	1.02233	1.61976	2.41234	3.28254	1.08895	4.60025	2.55401	0.951215	1.44509		0.670344	0.500782	0.888139	0.761834	0.667111	0.602016	0.869643	0.53796	0.654541	0.909741	0.79137
0.0638	0.0739	0.012	0.0552	0.0477	0.1065	0.0769856	0.0393	0.0105	0.054	0.08		2.12194	1.23053	1.44101	3.32859	3.08578	2.46271	1.08886	2.6079	3.40718	0.991437	1.28139		0.696252	0.834924	0.792115	0.599226	0.614548	0.662532	0.869668	0.650001	0.594583	0.897269	0.823729
0.08697	0.03	0.058	0.0929	0.1138	0.0236	0.0771152	0.0782	0.0624	0.003	0.2		3.1298	3.46912	1.19735	4.72158	2.43646	1.79035	1.08877	5.64553	5.93982	0.703619	2.35682		0.611653	0.591023	0.842567	0.533312	0.664902	0.736826	0.869693	0.502469	0.49403	1.00592	0.672309
0.2022	0.0095	0.023	0.212	0.0475	0.0069	0.0772448	0.0439	0.0041	0.06	0.23		6.75532	1.54031	1.01972	9.64003	5.74916	3.96248	1.08868	4.13926	0.827642	3.11626	1.71768		0.473292	0.774715	0.888894	0.420389	0.499432	0.565399	0.869716	0.557233	0.952935	0.612538	0.747073
0.1855	0.0008	0.038	0.1082	0.0416	0.237	0.0773744	0.0724	0.008	0.038	0.04		3.20107	13.1698	1.20435	4.32729	3.25776	4.39221	1.08859	2.90682	1.94756	1.09657	1.13787		0.60708	0.378865	0.84093	0.549042	0.603538	0.546324	0.869739	0.62691	0.716441	0.867626	0.856999
0.0115	0.0142	0.048	0.0762	0.0414	0.0058	0.077504	0.0147	0.0547	0.017	0.22		1.48243	2.86181	1.06922	2.23399	1.6283	1.09785	1.08851	1.25646	1.44229	1.5102	1.43151		0.784669	0.630179	0.874961	0.684411	0.760501	0.867289	0.869762	0.82914	0.791881	0.779829	0.793864
0.0537	0.1707	0.073	0.0465	0.075	0.0224	0.0776336	0.0275	0.0741	0.011	0.06		2.7357	1.7913	1.11844	1.67459	3.6644	1.07508	1.08842	2.1951	1.2239	1.14886	1.86672		0.639717	0.736696	0.861933	0.753427	0.580332	0.873367	0.869784	0.688429	0.83643	0.854256	0.726638
0.0264	0.0085	0.022	0.0103	0.1836	0.0959	0.0777632	0.0074	0.0131	0.018	0.3		1.36037	1.06641	1.44697	0.932665	2.45675	4.57527	1.08834	3.4451	3.59179	1.07247	1.73387		0.807468	0.875727	0.791027	0.915733	0.663067	0.538938	0.869805	0.592393	0.584217	0.874075	0.744741
0.0345	0.02	0.033	0.048	0.0839	0.0139	0.0778928	0.0647	0.0181	0.012	0.04		3.16468	1.09112	0.967477	2.91674	4.04118	2.25893	1.08827	2.67996	2.87773	1.3101	2.18224		0.609398	0.869068	0.904616	0.626198	0.561705	0.681883	0.869826	0.644122	0.629014	0.817667	0.689779
0.0589	0.0162	0.076	0.0705	0.0407	0.0099	0.0780224	0.016	0.1588	0.03	0.11		2.99913	2.50521	1.09636	2.48847	2.47423	1.27175	1.08819	1.96673	1.51389	0.879524	1.02217		0.62041	0.658764	0.867681	0.660238	0.661502	0.825804	0.869846	0.714105	0.779195	0.933817	0.888183
0.0492	0.0126	0.072	0.0337	0.1378	0.0169	0.078152	0.0268	0.0077	0.013	0.09		3.6754	2.7491	1.29633	2.54561	3.18203	1.12308	1.08812	3.29085	1.29952	1.22784	1.60142		0.579753	0.638676	0.820551	0.65526	0.608288	0.860743	0.869866	0.601508	0.81988	0.835532	0.764731
0.0191	0.0291	0.063	0.0053	0.0139	0.023	0.0782816	0.0783	0.0481	0.005	0.23		2.4267	1.3849	1.01483	1.80351	1.8127	4.2845	1.08805	2.89544	1.68092	1.7374	1.15681		0.665793	0.802672	0.89032	0.735029	0.733785	0.550864	0.869885	0.62773	0.75248	0.744236	0.852295
0.0135	0.0192	0.082	0.0547	0.0558	0.0372	0.0784112	0.0263	0.0249	0.021	0.64		1.47703	1.36579	0.999432	4.23367	1.83334	3.01337	1.08798	3.00757	1.06041	1.30852	1.52457		0.785624	0.806399	0.89487	0.553059	0.731021	0.619432	0.869904	0.619829	0.877376	0.817996	0.777372
0.0523	0.0192	0.077	0.0642	0.0218	0.0049	0.0785408	0.0119	0.0551	0.015	0.04		1.78519	1.09941	1.10043	2.15856	1.24691	2.44256	1.08791	1.46533	1.37352	1.01144	1.08693		0.737535	0.866879	0.866609	0.692292	0.831252	0.664348	0.869922	0.787708	0.804883	0.891315	0.870183
0.04451	0.0672	0.087	0.0645	0.0423	0.0337	0.0786704	0.0136	0.0794	0.031	0.12		2.4567	1.62334	2.05846	1.34671	1.95138	3.07441	1.08784	1.1219	1.41122	1.42335	1.20671		0.663072	0.761274	0.703337	0.810188	0.715974	0.615305	0.869939	0.861047	0.797651	0.795379	0.840382
0.0356	0.0286	0.071	0.039	0.1137	0.0234	0.0788	0.0456	0.0669	0.013	0.83		1.36589	1.51054	1.3331	1.75645	4.70041	1.44563	1.08778	2.29496	1.41491	1.60656	1.42347		0.806379	0.779771	0.812936	0.741537	0.534112	0.79127	0.869956	0.678296	0.796957	0.763915	0.795357
0.0153	0.0964	0.031	0.02	0.0408	0.0155	0.0789296	0.0557	0.1928	0.008	0.52		3.84777	3.77873	1.03762	2.49288	1.20674	2.91501	1.08772	8.67791	2.92567	0.791572	1.29523		0.570963	0.574419	0.883754	0.659848	0.840375	0.626322	0.869972	0.435384	0.62556	0.967195	0.820782
0.0045	0.0466	0.2	0.0261	0.04443	0.0525	0.0790592	0.0286	0.0605	0.034	0.14		1.88525	1.79087	1.68573	2.21551	2.74261	3.49426	1.08766	3.26612	2.49635	1.12507	1.11238		0.724249	0.736754	0.751764	0.686309	0.63918	0.589602	0.869988	0.603023	0.659542	0.860237	0.863494
0.0309	0.0095	0.093	0.1249	0.0285	0.0135	0.0791889	0.037	0.1046	0.03	0.09		1.26086	4.16224	1.49977	6.57381	2.63991	0.938159	1.0876	3.84203	2.3707	1.10795	1.31746		0.828175	0.556205	0.781632	0.477608	0.647363	0.913942	0.870003	0.571247	0.670994	0.864645	0.816142
0.0457	0.017	0.034	0.0145	0.0478	0.009	0.0793184	0.0547	0.047	0.029	0.12		1.22869	1.40237	1.30556	1.0824	1.90812	3.96005	1.08755	4.64982	8.73954	1.32236	1.4842		0.83534	0.799325	0.818613	0.871396	0.721343	0.565515	0.870017	0.536042	0.434358	0.815132	0.784357
0.0165	0.0271	0.041	0.0506	0.047	0.0365	0.0794481	0.015	0.0395	0.005	0.21		2.8555	1.14381	0.987535	1.41421	1.70519	2.91912	1.0875	0.922248	6.50045	2.02642	1.48769		0.630643	0.855513	0.898449	0.797088	0.748893	0.626028	0.870031	0.919168	0.479398	0.707024	0.783743
0.2178	0.0475	0.112	0.0525	0.0522	0.0271	0.0795776	0.1055	0.0371	0.008	0.25		2.7281	1.72365	1.0587	3.97014	2.16067	1.59686	1.08745	5.11995	5.32599	1.20388	2.49677		0.640311	0.74621	0.877848	0.565036	0.692067	0.765459	0.870045	0.519106	0.512323	0.841039	0.659505
0.0852	0.0265	0.036	0.1132	0.0543	0.0305	0.0797073	0.0216	0.0238	0.054	0.04		3.57323	2.47644	0.953365	4.77558	1.87064	2.14046	1.0874	2.13724	2.29606	1.24173	1.30019		0.585226	0.661304	0.909057	0.531295	0.726129	0.694238	0.870058	0.694586	0.678188	0.832406	0.819738
0.0368	0.0378	0.042	0.0661	0.0258	0.0024	0.0798369	0.004	0.0423	0.001	0.26		2.3055	1.52017	1.39653	2.89927	1.36096	0.801466	1.08735	1.62114	5.81494	4.61645	1.41164		0.67726	0.778121	0.800438	0.627453	0.807351	0.963198	0.87007	0.761618	0.497541	0.537331	0.797571
0.0046	0.0223	0.113	0.032	0.0254	0.0185	0.0799665	0.0252	0.0799	0.024	0.2		1.44452	0.877652	1.22018	1.40369	1.42847	1.92101	1.08731	3.13549	1.67158	1.45837	1.68573		0.791473	0.93448	0.837277	0.799075	0.794427	0.719726	0.870082	0.611283	0.753879	0.78896	0.751764
0.1054	0.0351	0.078	0.0518	0.0545	0.0158	0.0800961	0.061	0.0048	0.01	0.07		3.00294	1.61619	1.20492	1.89832	3.14206	2.63366	1.08726	5.18829	1.88521	0.875415	1.1795		0.620148	0.762395	0.840797	0.722583	0.610857	0.647875	0.870093	0.516816	0.724255	0.935275	0.846794
0.0072	0.0139	0.095	0.0421	0.0468	0.0712	0.0802257	0.0631	0.0187	0.027	0.08		2.02552	2.42828	1.18243	3.26085	2.17878	1.57359	1.08722	4.74908	6.21142	1.29324	1.28139		0.707129	0.665648	0.846096	0.603347	0.690144	0.769214	0.870104	0.532281	0.486721	0.821203	0.823729
0.1119	0.0159	0.033	0.0157	0.0071	0.0231	0.0803553	0.0879	0.0964	0.018	0.12		3.26482	0.984516	0.865725	1.90339	3.59938	2.19776	1.08718	2.93546	3.58983	1.34706	1.31312		0.603103	0.899366	0.938752	0.72194	0.583806	0.688151	0.870115	0.624864	0.584323	0.810119	0.817038
0.01159	0.0788	0.161	0.0442	0.0408	0.0099	0.0804849	0.0467	0.1771	0.015	0.17		1.98679	3.94663	1.22157	2.60726	4.66027	2.32194	1.08715	2.73291	2.14987	2.23771	1.36501		0.711695	0.566155	0.836961	0.650054	0.535641	0.675658	0.870124	0.639935	0.693224	0.684032	0.806552
0.0527	0.017	0.047	0.0455	0.0932	0.0394	0.0806145	0.0659	0.083	0.025	0.06		1.42014	1.20236	0.901387	3.24607	2.78907	1.46003	1.08711	2.45726	1.92776	1.8764	1.4149		0.795976	0.841395	0.926205	0.604261	0.635611	0.78866	0.870134	0.663021	0.718885	0.725386	0.796958
0.028	0.0065	0.054	0.0374	0.0728	0.1115	0.0807441	0.0168	0.0315	0.034	0.11		1.5196	0.87412	1.15411	3.08521	3.01226	2.32999	1.08708	3.34033	2.69242	0.962025	1.59551		0.778218	0.935737	0.852959	0.614586	0.619508	0.674879	0.870142	0.598523	0.643127	0.906321	0.765675
0.03488	0.0426	0.044	0.0203	0.0632	0.013	0.0808737	0.0324	0.2988	0.014	0.08		1.82387	1.47213	0.983783	1.30902	4.43485	2.39813	1.08705	9.41595	4.71177	1.0587	1.31698		0.732284	0.786495	0.89959	0.817891	0.544567	0.668426	0.870151	0.423698	0.533682	0.877848	0.81624
0.0804	0.0223	0.013	0.0719	0.1401	0.0425	0.0810033	0.0091	0.0724	0.024	0.17		2.17221	1.6892	1.11629	3.21929	3.93055	1.05445	1.08702	1.67869	4.32691	1.73117	1.19459		0.69084	0.751249	0.862485	0.605933	0.566926	0.879026	0.870158	0.752813	0.549058	0.745129	0.843213
0.0135	0.0515	0.013	0.0748	0.0224	0.0125	0.0811329	0.0614	0.0244	0.026	0.11		5.32077	1.74058	0.913877	2.66276	1.99837	2.79326	1.08699	5.55651	3.97007	1.39464	1.14981		0.512491	0.743783	0.921966	0.645506	0.710317	0.635292	0.870165	0.505138	0.565039	0.8008	0.854022
0.152	0.0131	0.069	0.1153	0.0796	0.0163	0.0812625	0.0289	0.1273	0.021	0.11		6.25851	2.54325	1.25187	4.80046	8.00747	1.64269	1.08697	2.38403	1.69233	0.989676	1.34573		0.485498	0.655462	0.830152	0.530375	0.447211	0.758273	0.870172	0.669741	0.750785	0.8978	0.810386
0.0506	0.0111	0.037	0.0193	0.0858	0.0137	0.0813921	0.1011	0.0079	0.016	0.11		2.26432	4.08639	0.99915	1.1717	2.7047	0.910968	1.08695	6.24366	1.78339	0.88896	1.53039		0.681342	0.559626	0.894954	0.848669	0.642152	0.922947	0.870178	0.485882	0.737783	0.930501	0.776384
0.0136	0.0188	0.061	0.1319	0.0566	0.0865	0.0815217	0.0189	0.0234	0.027	0.36		1.67859	1.42452	1.00869	3.98244	3.38175	1.57494	1.08692	2.35162	1.05387	0.901875	2.57673		0.752828	0.795159	0.892123	0.564453	0.59607	0.768994	0.870184	0.672804	0.879189	0.926038	0.652611
0.0486	0.0275	0.027	0.0336	0.1001	0.02	0.0816513	0.0259	0.0225	0.034	0.06		1.15385	1.90066	1.15229	1.27318	6.00468	4.97791	1.08691	2.03908	4.10925	1.18325	1.81235		0.853024	0.722286	0.853408	0.825494	0.492245	0.523997	0.870189	0.705558	0.558586	0.8459	0.733832
0.063	0.179	0.031	0.1251	0.0853	0.0112	0.0817809	0.0188	0.0386	0.016	0.1		2.12362	3.27714	1.15723	5.11839	4.05351	3.23091	1.08689	2.3767	1.94034	1.06058	1.35941		0.696068	0.602346	0.852192	0.519158	0.561135	0.605205	0.870194	0.670429	0.717329	0.87733	0.807658
0.0273	0.0627	0.049	0.0309	0.0498	0.0089	0.0819105	0.0109	0.016	0.003	0.17		2.17559	2.64662	0.984432	0.987395	1.77592	1.57359	1.08687	2.0949	1.70487	0.936517	1.50295		0.690482	0.646816	0.899392	0.898491	0.738817	0.769214	0.870198	0.699235	0.74894	0.914476	0.781082
0.2038	0.0782	0.174	0.0193	0.01672	0.0824	0.0820401	0.0263	0.1161	0.024	0.09		4.24551	2.22298	1.10187	1.08804	1.42917	1.95594	1.08686	3.70991	9.66424	1.73117	1.41963		0.552545	0.685539	0.866232	0.869886	0.794297	0.715417	0.870202	0.577949	0.420038	0.745129	0.796073
0.0462	0.0202	0.039	0.0471	0.0535	0.0929	0.0821697	0.0341	0.0282	0.021	0.18		2.56788	1.61128	1.19697	2.68668	2.38256	2.94944	1.08685	2.89419	1.47471	3.25935	1.4051		0.65336	0.763169	0.842655	0.643584	0.669879	0.623875	0.870205	0.62782	0.786035	0.60344	0.798807
0.0454	0.0327	0.037	0.0774	0.1023	0.1343	0.0822993	0.0127	0.0031	0.008	0.22		4.73385	1.62639	0.99915	4.3297	2.63504	2.72536	1.08684	2.15439	3.84304	1.20388	1.47055		0.532851	0.760798	0.894954	0.54894	0.647761	0.640525	0.870208	0.692739	0.571197	0.841039	0.786776
0.0381	0.0194	0.052	0.0302	0.1312	0.0236	0.0824289	0.0139	0.0311	0.034	0.03		5.46496	1.15965	0.91105	2.70106	6.33995	3.73511	1.08683	2.60589	2.05867	2.13104	1.8445		0.507943	0.851598	0.922919	0.64244	0.48341	0.576647	0.87021	0.650168	0.703313	0.69526	0.729544
0.041	0.1045	0.153	0.0382	0.0723	0.0595	0.0825585	0.0295	0.027	0.009	0.05		2.91434	1.55737	1.027	2.05938	3.70089	2.01209	1.08682	3.45319	2.07027	3.35196	1.11194		0.62637	0.771875	0.886789	0.703232	0.578419	0.708699	0.870212	0.591931	0.701996	0.59783	0.863609
0.0088	0.0559	0.047	0.05	0.0518	0.2219	0.0826881	0.0305	0.0126	0.053	0.04		1.75691	2.69733	1.07	2.10389	1.83175	3.86854	1.08682	2.33493	0.972822	3.42864	0.943269		0.741471	0.642736	0.874749	0.698237	0.731232	0.569939	0.870213	0.674403	0.902956	0.59334	0.912289
0.01541	0.0636	0.029	0.105	0.0536	0.022	0.0828177	0.0187	0.0255	0.004	0.02		2.44627	4.11437	1.05875	4.94838	3.03904	1.5393	1.08681	1.4398	2.43513	1.08604	1.01321		0.664012	0.558354	0.877835	0.525037	0.617683	0.774884	0.870214	0.792337	0.665024	0.870421	0.890794
0.0255	0.0406	0.039	0.0168	0.0437	0.0424	0.0829473	0.0246	0.0069	0.074	0.09		3.06215	2.11821	1.68712	1.43596	2.37731	2.65444	1.08681	1.64775	2.33777	1.9983	1.15827		0.616125	0.69666	0.751557	0.793043	0.670371	0.64618	0.870214	0.757496	0.67413	0.710325	0.851937
0.0483	0.0476	0.032	0.0666	0.0617	0.0085	0.0830769	0.0142	0.0031	0.038	0.21		4.26997	1.84045	1.9445	2.99407	1.48093	1.21165	1.08681	2.49694	4.51978	1.5696	2.27072		0.551488	0.730078	0.716817	0.62076	0.784933	0.839239	0.870214	0.65949	0.541134	0.769865	0.680701
0.0329	0.0089	0.025	0.0563	0.0277	0.0071	0.0832065	0.0306	0.0267	0.078	0.09		1.99811	2.38169	1.26651	3.28254	2.9664	1.96283	1.08682	3.72888	1.73317	2.73545	1.56389		0.710348	0.66996	0.82694	0.602016	0.622684	0.714578	0.870213	0.576967	0.744841	0.639737	0.7708
0.02153	0.022	0.11	0.0806	0.0464	0.0027	0.0833361	0.0107	0.0317	0.025	0.87		2.19932	2.42303	0.95033	3.42327	1.71239	1.50105	1.08682	1.34898	0.9923	1.12053	2.21384		0.687989	0.666128	0.910024	0.59365	0.747842	0.78141	0.870212	0.809733	0.897008	0.861396	0.686481
0.0309	0.0443	0.157	0.0846	0.1088	0.0601	0.0834657	0.0086	0.03	0.013	0.06		4.64411	2.05243	1.40062	3.62409	4.53497	1.97211	1.08683	1.87957	1.59708	1.89801	1.19874		0.536262	0.704025	0.799659	0.582476	0.54053	0.713456	0.87021	0.724978	0.765424	0.722622	0.84224
0.0039	0.036	0.066	0.0146	0.1821	0.0111	0.0835953	0.0216	0.1197	0.024	0.24		1.21747	2.69412	0.990696	0.973474	4.21012	2.20363	1.08683	2.25819	1.49165	1.37426	1.5009		0.837898	0.642992	0.897492	0.902754	0.554089	0.68754	0.870208	0.681957	0.783049	0.804739	0.781437
0.1046	0.0691	0.062	0.0215	0.2376	0.0195	0.0837249	0.0651	0.0318	0.052	0.06		2.80859	1.32625	0.908319	1.61173	4.63431	1.72904	1.08684	2.21377	1.80035	1.02805	1.15834		0.634135	0.814334	0.923843	0.763098	0.536639	0.745434	0.870206	0.686488	0.735459	0.886488	0.85192
0.0036	0.05	0.11	0.1493	0.0295	0.0211		0.0178	0.0466	0.046	0.1		1.42884	1.72619	1.34573	3.82994	2.16903	4.47242		2.35141	1.66741	1.36627	1.26675		0.794358	0.745844	0.810386	0.571848	0.691177	0.543038		0.672824	0.754507	0.806304	0.826888
0.0253	0.0367	0.227	0.069	0.0968	0.009		0.0372	0.0512	0.048	0.08		1.78437	1.9835	1.32649	3.42014	5.01882	1.22156		9.82344	2.63968	0.983723	1.14543		0.737648	0.712088	0.814284	0.593831	0.522569	0.836962		0.417756	0.647381	0.899608	0.855109
0.017	0.0269	0.054	0.0384	0.0689	0.1663		0.0096	0.1879	0.016	0.19		2.39313	1.30288	1.03057	3.02753	2.93747	2.82249		1.50838	8.36824	1.70487	1.6714		0.668891	0.819175	0.885765	0.618465	0.624721	0.633092		0.780142	0.44069	0.74894	0.753906
0.0939	0.1537	0.03	0.0973	0.0744	0.0224		0.0209	0.0599	0.088	0.1		1.23178	1.7529	1.30305	4.16685	4.06535	3.79585		2.8286	5.27004	1.3097	1.39127		0.834642	0.742036	0.819137	0.556	0.560589	0.573554		0.632636	0.51413	0.817749	0.801446
0.0642	0.1066	0.041	0.0202	0.0237	0.0138		0.0302	0.2078	0.025	0.65		2.64168	2.88539	0.897817	3.52263	2.04424	1.42569		1.90681	2.23689	4.27449	1.42118		0.647218	0.628458	0.927431	0.588015	0.704963	0.794942		0.72151	0.684116	0.551293	0.795783
0.0411	0.0447	0.039	0.0156	0.0472	0.1131		0.016	0.0242	0.015	0.13		2.19036	2.46791	1.09142	1.21406	4.91179	1.77308		1.96673	0.921102	0.922248	1.45008		0.688926	0.662066	0.868988	0.838683	0.526337	0.73921		0.714105	0.919549	0.919168	0.79046
0.00353	0.2867	0.145	0.042	0.0478	0.1387		0.0132	0.0246	0.012	0.26		1.09094	1.82125	1.25696	1.63891	3.99908	2.15254		1.55825	1.15727	1.07254	1.24703		0.869116	0.732634	0.82903	0.758856	0.563669	0.692937		0.77173	0.852183	0.874058	0.831224
0.227	0.0236	0.044	0.0558	0.0457	0.0084		0.016	0.0279	0.035	0.04		3.99309	1.69272	1.07454	3.01319	2.72477	2.94084		1.25298	2.55799	2.36002	1.08693		0.563951	0.750729	0.873515	0.619444	0.640571	0.624483		0.829906	0.654201	0.672004	0.870183
0.0394	0.0758	0.078	0.0252	0.0307	0.0219		0.1172	0.0605	0.08	0.03		2.2906	1.42732	1.00994	1.03532	2.5288	1.75147		3.52471	1.17901	2.07506	1.44509		0.678726	0.79464	0.891755	0.884409	0.656708	0.742238		0.587899	0.846912	0.701457	0.79137
0.0196	0.0233	0.13	0.0342	0.0505	0.0279		0.0322	0.0264	0.052	0.06		1.25651	2.39566	1.47797	1.55654	2.61192	1.93886		4.02185	1.51168	2.13741	1.15834		0.829129	0.668656	0.785457	0.772012	0.649667	0.717511		0.562603	0.779574	0.694568	0.85192
0.0226	0.0107	0.088	0.0683	0.078	0.0233		0.0514	0.159	0.011	0.55		1.77365	1.08869	1.059	3.26628	3.16007	1.64013		2.69621	1.58599	0.919846	1.34986		0.739131	0.869714	0.877767	0.603013	0.609694	0.758667		0.642825	0.767203	0.919968	0.809558
0.033	0.034	0.405	0.0145	0.0163	0.0064		0.0418	0.1232	0.021	0.26		2.33734	2.40471	1.75661	1.18381	2.42748	2.71732		3.01031	1.67707	0.989676	1.41164		0.674172	0.667815	0.741514	0.845767	0.665721	0.641157		0.619641	0.753056	0.8978	0.797571
0.03543	0.0149	0.03	0.0552	0.1689	0.0337		0.0462	0.0962	0.025	0.28		1.26142	1.33081	0.933358	1.67167	5.94574	2.08122		1.82202	2.26354	1.68573	1.37108		0.828052	0.813403	0.915507	0.753866	0.493866	0.700764		0.732532	0.68142	0.751764	0.805359
0.0175	0.0254	0.037	0.1577	0.0897	0.0129		0.0173	0.0857	0.015	0.15		2.37363	3.36672	1.32987	8.98542	3.94226	3.95089		1.68226	4.5422	1.93977	1.13133		0.670718	0.596955	0.813595	0.43036	0.566364	0.565952		0.75228	0.540243	0.7174	0.858647
0.0111	0.0035	0.034	0.0394	0.0149	0.0229		0.0312	0.0151	0.007	0.11		1.74811	0.893281	1.12507	1.65304	2.42977	1.33547		2.42811	0.827392	1.03389	1.53039		0.742713	0.928998	0.860237	0.756687	0.665512	0.812456		0.665663	0.953031	0.884816	0.776384
0.0464	0.1486	0.071	0.0512	0.0257	0.0312		0.0733	0.0407	0.035	0.1		3.14899	1.53694	1.25621	2.71732	1.9993	1.20475		5.48936	1.36825	1.77312	1.01423		0.610408	0.77528	0.829194	0.641157	0.710207	0.840838		0.50719	0.805914	0.739205	0.890495
0.0111	0.0332	0.047	0.1393	0.1267	0.0086		0.0437	0.0355	0.053	0.13		1.15261	3.16771	1.2094	8.46356	6.59507	1.68529		1.76227	1.57998	3.799	1.39537		0.85333	0.609203	0.839759	0.439029	0.477095	0.751829		0.740719	0.768176	0.573396	0.80066
0.0403	0.0479	0.053	0.0559	0.01518	0.0239		0.0459	0.0088	0.061	0.19		2.03403	1.11842	0.95107	3.00242	1.45734	1.38578		3.09684	1.99438	6.46092	1.4245		0.706141	0.861938	0.909788	0.620184	0.789146	0.802502		0.613816	0.71079	0.480374	0.795165
0.0726	0.047	0.123	0.0599	0.0952	0.1434		0.0088	0.2462	0.035	0.3		5.4069	1.88774	1.02984	4.73992	9.2897	1.33366		1.60956	5.08022	1.92949	1.64602		0.509755	0.72393	0.885973	0.532624	0.425609	0.812823		0.763441	0.520455	0.718671	0.757761
0.02694	0.0866	0.035	0.0393	0.0275	0.164		0.027	0.0071	0.033	0.11		1.07116	2.62787	0.907838	1.53036	2.29961	5.05856		4.44757	0.861637	1.02121	1.14981		0.874432	0.648351	0.924006	0.77639	0.677838	0.521197		0.544047	0.940234	0.888462	0.854022
0.0375	0.0318	0.079	0.0498	0.0119	0.0258		0.0331	0.1682	0.039	0.01		2.71699	1.09974	1.10876	2.40325	1.74215	1.8562		2.74289	3.93413	1.09142	1.39013		0.641182	0.866791	0.864434	0.66795	0.74356	0.728008		0.639158	0.566754	0.868988	0.801665
0.1495	0.0298	0.11	0.0583	0.042	0.0273		0.0175	0.1005	0.061	0.12		5.53976	1.39134	0.997838	3.99956	3.30689	1.49217		1.22659	5.56108	2.52136	1.20671		0.505647	0.801433	0.895346	0.563646	0.600534	0.782957		0.835818	0.505	0.657354	0.840382
0.0076	0.0648	0.027	0.0514	0.0205	0.0315		0.0232	0.005	0.009	0.17		1.01534	1.95303	1.44524	3.10408	1.2836	1.31074		3.6994	1.47726	0.951215	1.64987		0.890172	0.715771	0.791342	0.613338	0.823254	0.817534		0.578496	0.785582	0.909741	0.757171
0.0319	0.0195	0.044	0.0543	0.061	0.006		0.0381	0.0299	0.033	0.03		2.5217	2.77076	1.12194	3.01741	4.38564	2.74851		3.74025	1.68816	1.38589	1.17065		0.657324	0.637007	0.861036	0.619155	0.546596	0.638722		0.576382	0.751404	0.802482	0.848924
0.04301	0.0509	0.04	0.0264	0.0107	0.0534		0.0114	0.0126	0.044	0.12		0.927159	2.3005	0.989651	2.06235	1.40558	1.46236		3.35832	1.71019	1.27246	1.31312		0.917542	0.677751	0.897808	0.702895	0.798716	0.788241		0.597453	0.748163	0.825651	0.817038
0.127	0.0471	0.03	0.043	0.0581	0.0272		0.0743	0.0206	0.023	0.19		7.33136	2.37095	1.04753	2.49673	1.44183	1.67004		2.69872	2.91159	0.886896	1.12879		0.460556	0.670971	0.880959	0.659509	0.791965	0.754111		0.642626	0.626567	0.931222	0.859291
0.0338	0.4579	0.085	0.0291	0.0459	0.0938		0.015	0.0185	0.012	0.12		2.36664	2.57275	1.07373	1.53586	5.35134	1.97496		1.80127	1.80099	2.05175	1.23275		0.671378	0.652948	0.873735	0.775462	0.511513	0.713112		0.735335	0.735373	0.704102	0.834422
0.00124	0.099	0.061	0.0247	0.0687	0.0496		0.0079	0.0434	0.045	0.09		0.889592	2.79816	1.04515	1.82285	9.72097	1.36796		0.939689	1.99269	1.72424	1.15827		0.930281	0.634921	0.881627	0.732421	0.419219	0.805972		0.913446	0.710992	0.746126	0.851937
0.0419	0.0907	0.089	0.0187	0.0323	0.0135		0.0182	0.0447	0.022	0.19		1.60223	5.88524	1.03533	1.07421	2.15415	2.7626		1.98487	1.4469	1.11453	2.07911		0.764602	0.495552	0.884405	0.873603	0.692765	0.637634		0.711924	0.79104	0.862939	0.701001
0.0256	0.061	0.039	0.0151	0.0974	0.0053		0.0518	0.0546	0.017	0.36		2.69054	3.48604	1.25221	1.64748	4.01754	2.74291		4.39173	1.30452	1.62342	1.33252		0.643276	0.590066	0.830078	0.757538	0.562804	0.639156		0.546343	0.81883	0.761262	0.813054
0.0572	0.1029	0.07	0.0304	0.0521	0.2269		0.0478	0.0181	0.05	0.06		3.25337	1.31395	1.00635	2.0609	2.33295	4.18356		5.15751	0.979103	3.10307	1.55629		0.603809	0.816866	0.892815	0.703059	0.674594	0.555259		0.517842	0.901021	0.613405	0.772053
0.0159	0.0213	0.064	0.0339	0.0201	0.0276		0.058	0.0818	0.025	0.16		1.80329	1.44915	1.36784	3.38406	1.153	1.30901		3.58913	7.23556	0.98622	1.54097		0.735059	0.790629	0.805996	0.595934	0.853233	0.817893		0.584361	0.46258	0.898848	0.774604
0.01097	0.0174	0.042	0.0195	0.0308	0.0174		0.0267	0.0175	0.013	0.13		1.50776	1.66298	1.03208	2.47935	2.12687	1.66298		3.31555	1.13463	0.82256	1.23952		0.78025	0.755177	0.885332	0.661045	0.695714	0.755177		0.600011	0.857813	0.954894	0.832901
0.0211	0.0041	0.045	0.0385	0.0405	0.0087		0.0223	0.069	0.032	0.85		1.10739	2.197	1.02731	3.77983	3.17606	3.00665		1.6892	2.59784	0.973782	1.40327		0.864791	0.688231	0.8867	0.574363	0.608669	0.619892		0.751249	0.650839	0.902659	0.799154
0.0083	0.0223	0.069	0.124	0.0538	0.0475		0.0328	0.0939	0.031	0.29		1.50635	1.01246	0.969638	5.55223	1.96606	2.18553		2.28982	1.47116	1.42335	2.33117		0.780493	0.891016	0.903943	0.505268	0.714187	0.689433		0.678803	0.786667	0.795379	0.674766
0.0296	0.0344	0.052	0.0318	0.03492	0.0535		0.0306	0.084	0.024	0.25		2.72025	2.95056	0.91105	1.49245	2.53717	4.63984		3.72888	2.51582	1.73117	1.33179		0.640926	0.623796	0.922919	0.782908	0.655986	0.536426		0.576967	0.657836	0.745129	0.813203
0.0711	0.0068	0.075	0.0309	0.1234	0.0262		0.0355	0.0402	0.072	0.06		2.34247	2.69559	1.1947	1.90676	5.72735	5.27487		2.97825	2.24059	1.01461	1.50816		0.673679	0.642875	0.843189	0.721516	0.500065	0.513973		0.621857	0.683739	0.890385	0.78018
0.0319	0.0295	0.021	0.0628	0.0893	0.0263		0.0236	0.0551	0.026	0.12		1.57091	1.65168	0.989676	1.29155	3.98464	1.78629		2.10562	1.6242	0.972584	1.9045		0.769652	0.756895	0.8978	0.821563	0.564349	0.737383		0.698046	0.761139	0.903029	0.721801
0.0117	0.0884	0.042	0.0447	0.023	0.0143		0.0577	0.0339	0.036	0.14		1.85049	1.16926	1.03208	2.54926	1.70269	1.98193		1.6308	3.15076	2.79389	1.22659		0.728756	0.84926	0.885332	0.654947	0.749259	0.712276		0.760112	0.610294	0.635245	0.835818
0.0096	0.0056	0.014	0.0172	0.0507	0.0688		0.0931	0.0067	0.043	0.17		1.2643	1.38505	2.94416	1.17456	1.80193	1.73254		6.66991	1.12855	1.07689	1.36501		0.827423	0.802643	0.624248	0.847981	0.735244	0.744932		0.475303	0.859351	0.872879	0.806552
0.0191	0.048	0.035	0.0065	0.2434	0.0364		0.0662	0.036	0.043	0.36		1.49893	1.62905	1.29261	1.19907	4.58686	1.2529		3.55521	2.31878	0.984635	1.33252		0.781779	0.760383	0.821339	0.842163	0.538483	0.829924		0.586213	0.675965	0.89933	0.813054
0.0129	0.0275	0.088	0.055	0.0553	0.0516		0.0368	0.0144	0.008	0.1		2.73956	2.75082	1.67504	1.37852	2.80153	1.91306		1.53614	1.67574	2.17207	1.35941		0.639417	0.638543	0.753359	0.803909	0.634667	0.720722		0.775414	0.753255	0.690854	0.807658
0.06413	0.017	0.056	0.0161	0.02266	0.0318		0.0444	0.2031	0.046	0.49		2.09448	1.10991	0.995601	1.23747	1.71316	3.45277		3.82589	5.27	1.59045	3.25744		0.699281	0.864135	0.896016	0.833361	0.74773	0.591955		0.572049	0.514131	0.766486	0.603558
0.0806	0.1627	0.046	0.0392	0.0952	0.0068		0.0065	0.0566	0.045	0.18		1.8451	1.66688	1.11702	2.35636	2.04322	1.45824		1.82363	6.40815	1.11926	1.34059		0.729465	0.754587	0.862297	0.672352	0.705082	0.788983		0.732316	0.481689	0.861723	0.81142
0.04584	0.0349	0.031	0.0283	0.0259	0.0087		0.0439	0.0471	0.015	0.51		2.57567	2.19338	0.981035	1.24506	4.27626	1.83661		3.59057	1.87973	2.08519	1.28391		0.652701	0.68861	0.900429	0.831664	0.551217	0.730588		0.584283	0.724957	0.700319	0.823189
0.0136	0.063	0.022	0.013	0.0638	0.0694		0.0253	0.046	0.026	0.19		2.76028	2.00988	1.73558	1.22784	3.12692	4.99155		3.11076	3.56437	0.972584	1.16559		0.637812	0.708958	0.744496	0.835532	0.611841	0.523519		0.612899	0.585711	0.903029	0.85015
0.01096	0.094	0.125	0.0879	0.1994	0.0133		0.0239	0.0519	0.055	0.1		3.00844	2.9909	1.06512	3.81726	4.77698	3.26223		4.31274	3.12913	1.37852	1.26675		0.61977	0.620979	0.876083	0.57248	0.531243	0.603262		0.549659	0.611697	0.803909	0.826888
0.0229	0.0372	0.228	0.1147	0.0973	0.0378		0.0449	0.0058	0.012	0.27		1.79778	2.91065	1.1772	5.26638	1.92333	1.45594		5.42789	2.00444	0.865584	1.29318		0.735809	0.626634	0.847347	0.514249	0.719438	0.789398		0.509097	0.7096	0.938803	0.821217
0.063	0.0547	0.112	0.011	0.048	0.006		0.0856	0.009	0.081	0.12		1.01483	2.97344	1.0587	1.14886	5.26578	1.02588		3.47395	1.37409	2.16982	1.7677		0.89032	0.622192	0.877848	0.854256	0.514269	0.887113		0.590749	0.804771	0.691092	0.739959
0.0514	0.0556	0.039	0.0243	0.0184	0.1373		0.012	0.0929	0.022	0.07		2.09425	2.43977	1.36772	1.88335	1.60421	2.68738		2.81448	6.32136	1.04026	1.37146		0.699308	0.664602	0.806018	0.724492	0.764289	0.643529		0.633692	0.483883	0.883007	0.805284
0.02312	0.0387	0.291	0.0615	0.0199	0.0204		0.0607	0.0115	0.017	0.14		1.37678	3.5119	1.08634	4.2116	1.68151	1.12737		2.96993	1.72078	2.42329	1.37363		0.804247	0.588614	0.870341	0.554024	0.752392	0.85965		0.622437	0.746624	0.666104	0.804861
0.2171	0.0527	0.025	0.0674	0.01136	0.0085		0.0021	0.0744	0.01	0.09		4.1755	1.40028	1.12053	3.82512	1.88813	2.61112		2.48134	2.69147	1.24644	1.09837		0.555616	0.799722	0.861396	0.572088	0.723881	0.649733		0.66087	0.643203	0.831356	0.86715
0.14419	0.0329	0.051	0.0248	0.034	0.0257		0.0415	0.0064	0.011	0.18		4.89172	1.83957	1.02713	2.45387	1.18325	1.27182		3.05399	3.77063	1.03012	1.44924		0.527056	0.730195	0.886754	0.663326	0.8459	0.82579		0.616673	0.57483	0.885895	0.790614
0.0109	0.0173	0.237	0.0247	0.0319	0.0061		0.0596	0.0157	0.017	0.29		0.936801	2.19676	1.08949	2.356	2.38127	1.1673		4.78776	1.30133	1.20236	1.70665		0.914384	0.688257	0.869501	0.672386	0.67	0.849735		0.530844	0.8195	0.841395	0.74868
0.0637	0.0785	0.033	0.0315	0.0145	0.0215		0.034	0.0403	0.005	0.64		2.15753	1.29453	1.0769	1.18191	1.61387	3.10952		4.84659	1.71163	1.03753	2.0388		0.692402	0.820931	0.872875	0.846219	0.76276	0.61298		0.528687	0.747952	0.88378	0.705591
0.0684	0.0457	0.034	0.1093	0.0336	0.2649		0.025	0.0091	0.007	0.21		1.81139	1.38427	0.962025	3.99124	7.38471	2.98491		1.9769	0.930424	1.57242	1.20124		0.733961	0.802794	0.906321	0.564038	0.459445	0.621394		0.71288	0.916468	0.769405	0.841655
0.0226	0.0371	0.039	0.1371	0.1774	0.0538		0.01	0.1115	0.047	0.51		1.52206	3.46702	0.8993	4.59938	3.27023	1.81719		1.54445	2.77695	1.25842	2.14546		0.777798	0.591142	0.926921	0.537995	0.60277	0.733181		0.774021	0.636534	0.82871	0.693699
0.0238	0.0294	0.048	0.0592	0.0296	0.0122		0.0144	0.0825	0.044	0.43		1.31527	1.28662	1.15953	3.52912	3.36436	1.67224		1.54689	1.68948	1.43587	1.35802		0.816594	0.822611	0.851629	0.587654	0.597095	0.753781		0.773614	0.751208	0.793059	0.807933
0.049	0.0336	0.052	0.0176	0.0159	0.0485		0.0232	0.0958	0.015	0.29		3.15909	3.44476	0.988001	2.55544	2.04765	1.27756		3.53858	3.63494	2.39748	3.51311		0.609757	0.592413	0.898308	0.654419	0.704573	0.824551		0.587131	0.581896	0.668486	0.588546
0.00497	0.0602	0.053	0.0184	0.0509	0.0351		0.0445	0.0717	0.013	0.54		3.28485	0.999129	1.0292	1.10953	4.17108	4.00248		3.59716	1.63953	1.01171	1.18225		0.601874	0.89496	0.886157	0.864234	0.555812	0.563509		0.583926	0.75876	0.891234	0.846137
0.0786	0.0369	0.139	0.0218	0.0902	0.0821		0.0108	0.1645	0.04	0.56		4.93006	1.39879	1.06252	1.05943	5.81577	2.69004		2.13388	6.44569	1.47726	1.91469		0.525686	0.800007	0.876797	0.877647	0.497518	0.643316		0.694951	0.480752	0.785582	0.720518
0.0135	0.0417	0.071	0.0147	0.065	0.0241		0.0449	0.0066	0.052	0.83		1.95213	4.84715	1.62683	1.60804	1.94103	2.85816		5.161	1.16301	1.54217	1.96575		0.715882	0.528667	0.760729	0.763681	0.717243	0.630447		0.517726	0.850779	0.774403	0.714225
0.0071	0.0803	0.051	0.0144	0.025	0.0209		0.0201	0.0651	0.025	0.46		5.11374	2.753	0.947128	0.909788	1.21406	2.41199		1.73345	2.21377	1.59544	1.83043		0.519315	0.638374	0.911048	0.923345	0.838682	0.667143		0.744801	0.686488	0.765685	0.731408
0.0813	0.0191	0.025	0.0462	0.0198	0.0169		0.0458	0.1732	0.034	0.6		3.98343	1.91972	1.05195	1.30238	2.01911	3.30092		2.75527	3.54164	1.06882	1.58166		0.564406	0.719888	0.879724	0.819279	0.707877	0.600896		0.638199	0.586961	0.875069	0.767904
0.01935	0.0089	0.077	0.0461	0.0681	0.0226		0.0141	0.1826	0.034	0.32		1.67865	1.10518	0.944958	2.03061	4.79531	3.72896		1.48611	3.14919	1.18325	1.57153		0.752819	0.865365	0.911745	0.706538	0.530565	0.576963		0.784021	0.610395	0.8459	0.76955
0.0142	0.1194	0.047	0.311	0.1082	0.0173		0.0076	0.0059	0.066	0.1		1.72327	2.50514	1.1152	4.1589	3.01475	3.33173		1.92696	1.93707	1.20747	1.70069		0.746264	0.65877	0.862766	0.556354	0.619337	0.599038		0.718985	0.717733	0.840206	0.749554
0.0523	0.0631	0.159	0.0242	0.0055	0.029		0.0175	0.0445	0.038	0.1		2.37115	3.74176	1.04535	3.25218	1.69998	1.18567		2.01269	1.45993	6.16123	1.23683		0.670952	0.576305	0.881569	0.603883	0.749658	0.845322		0.708628	0.788679	0.48804	0.833504
0.0375	0.0134	0.034	0.0493	0.0734	0.0112		0.0247	0.0363	0.03	0.11		2.47383	1.38614	0.962025	2.02885	1.68252	2.35533		2.98413	2.36945	1.23567	1.34573		0.661537	0.802432	0.906321	0.706742	0.752242	0.67245		0.621448	0.671112	0.833765	0.810386
0.0888	0.0493	0.098	0.0182	0.0327	0.0051		0.0094	0.0414	0.017	0.24		2.01564	3.19182	1.00282	1.31762	7.31617	1.19615		3.34374	4.15604	1.10991	1.9101		0.708283	0.607666	0.893862	0.816108	0.460875	0.842847		0.59832	0.556482	0.864135	0.721094
0.0155	0.0465	0.074	0.0659	0.1039	0.016		0.0789	0.0928	0.013	1.03		1.29229	2.43253	0.960507	3.83219	3.30833	3.68271		5.17621	2.48175	2.58253	2.06499		0.821405	0.66526	0.906798	0.571736	0.600447	0.579369		0.517218	0.660833	0.652122	0.702595
0.041	0.0118	0.025	0.0399	0.032	0.0255		0.0166	0.0077	0.008	0.06		3.75586	0.998367	2.53351	2.80417	1.73782	2.321		1.16404	0.854454	1.36784	1.60544		0.575583	0.895188	0.656302	0.634468	0.744177	0.67575		0.850526	0.942862	0.805996	0.764094
0.078	0.0311	0.106	0.0384	0.0897	0.005		0.0495	0.5093	0.042	0.08		2.32924	0.920597	0.998446	1.17939	3.13982	1.73741		3.16608	2.55091	1.63891	1.28139		0.674952	0.919717	0.895164	0.846821	0.611002	0.744236		0.609308	0.654806	0.758856	0.823729
0.01778	0.1222	0.061	0.0187	0.04113	0.0074		0.0293	0.0321	0.014	0.18		3.33277	1.54882	1.24065	0.917281	1.67524	2.03253		4.85739	0.967724	2.75221	1.21756		0.598976	0.773293	0.832648	0.920824	0.75333	0.706315		0.528295	0.904538	0.638435	0.837879
0.0395	0.0278	0.148	0.0149	0.0203	0.0183		0.0539	0.0593	0.024	0.28		2.01633	1.85986	1.07659	1.02506	4.56001	4.95699		4.78887	3.27002	2.03602	1.26207		0.708202	0.72753	0.872958	0.887349	0.539538	0.524733		0.530803	0.602783	0.705911	0.827909
0.0941	0.0167	0.208	0.007	0.0295	0.0212		0.0404	0.032	0.072	0.15		2.45736	1.68227	1.08532	1.03389	3.37411	1.65767		2.73519	2.40574	1.14972	1.24145		0.663012	0.752279	0.870613	0.884816	0.596519	0.755983		0.639757	0.66772	0.854043	0.832468
0.01603	0.035	0.06	0.0492	0.0542	0.014		0.0302	0.0391	0.035	0.46		2.67466	3.52283	1.15834	3.48199	4.93546	2.06778		2.28094	1.08584	0.957346	2.65503		0.644547	0.588004	0.85192	0.590294	0.525495	0.702279		0.679683	0.870473	0.907795	0.646132
0.0153	0.0266	0.048	0.0266	0.0412	0.0318		0.0162	0.0064	0.061	0.13		2.15081	1.48904	1.11376	2.45786	3.20869	1.56584		3.0162	1.43179	2.86788	1.2901		0.693122	0.783506	0.863137	0.662967	0.606599	0.770481		0.619238	0.793813	0.629734	0.821869
0.3024	0.5755	0.045	0.0103	0.0558	0.017		0.0059	0.0061	0.031	0.09		4.74834	2.29103	1.78809	1.31033	3.2158	1.99673		2.2134	2.99117	2.77997	1.28452		0.532309	0.678684	0.737136	0.817619	0.606151	0.710511		0.686527	0.620961	0.636303	0.823058
0.1398	0.0334	0.041	0.0321	0.0399	0.0131		0.0361	0.0954	0.05	0.11		2.52659	1.70731	1.29213	1.39495	1.94632	3.59179		1.96907	2.54124	1.15641	1.09755		0.6569	0.748584	0.821439	0.800739	0.716594	0.584217		0.713823	0.655635	0.852393	0.867366
0.0585	0.0435	0.026	0.0126	0.0342	0.0811		0.069	0.0194	0.025	0.11		2.47636	2.60594	1.73483	1.07697	2.21177	3.12122		3.42014	2.36585	1.77936	1.87443		0.661312	0.650163	0.744603	0.872857	0.686696	0.612214		0.593831	0.671452	0.73834	0.72564
0.0497	0.0616	0.138	0.0463	0.028	0.0831		0.0325	0.0307	0.011	0.81		1.32248	2.67286	0.992909	2.22609	1.55164	3.54876		3.55346	3.57074	2.87174	2.33386		0.815106	0.644692	0.896825	0.68522	0.772824	0.586568		0.58631	0.585362	0.629452	0.674506
0.0716	0.0364	0.019	0.0191	0.0148	0.0253		0.0575	0.0038	0.038	0.09		1.0524	2.18197	0.962551	1.68961	1.48828	2.24558		3.74089	1.48009	1.2608	1.09837		0.879598	0.689807	0.906156	0.751188	0.783638	0.683232		0.57635	0.785082	0.828189	0.86715
0.0354	0.0686	0.084	0.0102	0.0271	0.0122		0.0231	0.0302	0.029	0.7		2.71547	5.30766	1.13056	1.6434	2.27099	1.14875		2.69368	2.70106	1.25277	1.41146		0.641302	0.512912	0.858842	0.758164	0.680674	0.854285		0.643027	0.64244	0.829953	0.797606
0.04883	0.0061	0.356	0.0112	0.0217	0.0111		0.0271	0.0275	0.04	0.16		5.82149	1.81213	1.3223	1.50394	1.96831	1.38771		2.368	1.39317	1.19038	1.46682		0.497355	0.733862	0.815144	0.78091	0.713915	0.80213		0.671249	0.801081	0.844208	0.787443
0.0129	0.0407	0.043	0.0174	0.0485	0.0426		0.0624	0.1488	0.01	0.17		3.51412	2.88082	0.984635	2.46076	2.00208	1.47213		3.91314	2.96308	3.20764	1.62475		0.58849	0.62879	0.89933	0.662706	0.709878	0.786495		0.567766	0.622916	0.606665	0.761054
0.0457	0.0479	0.136	0.0163	0.0105	0.0565		0.0293	0.0307	0.074	0.08		2.10887	2.22003	1.00118	1.11202	1.99001	2.64035		1.43923	2.50785	1.3387	1.17847		0.697688	0.685843	0.89435	0.863588	0.711311	0.647327		0.792443	0.658532	0.8118	0.847042
0.0225	0.1172	0.029	0.018	0.0255	0.0136		0.0365	0.1064	0.054	0.12		2.17329	4.08918	1.18567	1.55396	3.86689	1.01997		2.71787	1.50225	1.47993	1.18103		0.690725	0.559498	0.845322	0.772439	0.57002	0.888822		0.641113	0.781203	0.78511	0.846428
0.0194	0.0512	0.0256	0.0343	0.2061	0.009		0.0053	0.0479	0.015	0.04		1.0688	0.978894	2.53303	2.36283	7.93744	1.08076		1.54628	7.25348	2.56469	1.30019		0.875076	0.901085	0.656343	0.671738	0.448522	0.871836		0.773715	0.462199	0.653631	0.819738
0.0312	0.0248	0.0112	0.0586	0.0172	0.0373		0.0093	0.0115	0.008	0.27		1.17332	2.82759	0.993655	2.95354	2.2796	1.19317		1.97687	0.942488	0.916343	1.58023		0.848279	0.632711	0.896601	0.623586	0.679816	0.843548		0.712883	0.912541	0.921138	0.768135
0.0527	0.0295	0.0189	0.1105	0.0158	0.0022		0.0906	0.0287	0.154	0.06		1.79877	1.81952	1.22182	1.89417	1.26418	1.74146		5.12622	7.23594	1.74608	0.867279		0.735675	0.732867	0.836902	0.723111	0.827449	0.743658		0.518894	0.462572	0.743001	0.938191
0.0399	0.03	0.0581	0.0757	0.0302	0.0067		0.0567	0.0634	0.03	0.35		1.06737	2.7372	2.63562	3.51027	1.90681	2.2042		6.51588	2.86076	1.04753	2.79203		0.875467	0.6396	0.647714	0.588705	0.72151	0.687481		0.47902	0.630256	0.880959	0.635386
0.0087	0.0383	0.0426	0.0207	0.017	0.0753		0.0154	0.0648	0.071	0.11		4.23786	2.94192	1.00321	1.84735	1.94396	1.88205		2.59904	2.17603	1.2189	1.25924		0.552877	0.624406	0.893744	0.729168	0.716883	0.724659		0.650739	0.690434	0.83757	0.828529
0.0096	0.2577	0.0154	0.0429	0.0126	0.0913		0.0138	0.1207	0.009	0.12		1.85525	3.52115	0.959579	4.70581	1.54024	3.6669		1.68433	1.81403	2.32906	2.39748		0.728132	0.588098	0.907091	0.533907	0.774725	0.5802		0.751972	0.733606	0.674969	0.668486
0.0526	0.0258	0.0113	0.0181	0.0744	0.0121		0.0518	0.0124	0.052	0.07		1.59727	3.5509	1.20953	1.06065	1.967	1.85444		2.89116	1.48006	1.38807	2.34673		0.765393	0.586451	0.839728	0.87731	0.714073	0.728237		0.628039	0.785087	0.80206	0.673271
0.0586	0.0378	0.0213	0.0514	0.0642	0.1493		0.0772	0.0213	0.063	0.07		3.93116	1.65422	1.54364	2.77474	1.40659	3.27934		4.11192	1.18899	3.26821	1.76747		0.566897	0.756507	0.774157	0.636703	0.798524	0.602211		0.558465	0.844535	0.602894	0.739991
0.01424	0.0862	0.02	0.0317	0.0267	0.0131		0.0218	0.1902	0.02	0.06		1.23829	2.59818	0.939105	1.43038	1.315	1.20917		1.47364	3.68033	1.01321	1.4149		0.833175	0.65081	0.913635	0.794073	0.81665	0.839811		0.786226	0.579494	0.890794	0.796958
0.2637	0.0605	0.0223	0.023	0.1499	0.0024		0.0371	0.0369	0.025	0.06		3.34459	3.21947	1.6892	3.28749	6.49653	1.89977		1.78979	1.52783	1.26651	1.55629		0.598269	0.605921	0.751249	0.601713	0.479495	0.722399		0.736903	0.776818	0.82694	0.772053
0.019	0.0235	0.1171	0.0265	0.0436	0.0315		0.0467	0.0345	0.034	0.13		1.63068	1.19052	6.95917	3.09302	3.36132	4.05933		6.67834	5.81372	1.96064	1.21473		0.760131	0.844173	0.468625	0.614068	0.597275	0.560866		0.475103	0.497576	0.714845	0.838529
0.0417	0.0392	0.0166	0.0094	0.1283	0.017		0.0211	0.0247	0.013	0.04		2.50721	2.90521	1.7026	1.74791	4.69292	2.27497		1.29614	3.71502	1.22784	1.53967		0.658588	0.627025	0.749273	0.742742	0.534396	0.680277		0.820591	0.577684	0.835532	0.774821
0.0498	0.037	0.1276	0.035	0.0256	0.0208		0.0785	0.0597	0.046	0.06		4.4344	3.15228	5.30973	1.62544	5.13518	1.08443		4.13078	4.66948	1.07112	1.28235		0.544585	0.610196	0.512846	0.760946	0.518592	0.870851		0.557614	0.535289	0.874442	0.823523
0.0205	0.035	0.1657	0.0107	0.0818	0.0576		0.042	0.2997	0.023	0.03		1.4763	1.1166	1.3228	0.972149	4.16688	3.8181		3.80962	1.82845	1.24285	1.10795		0.785753	0.862406	0.815041	0.903164	0.555999	0.572438		0.572862	0.731673	0.832156	0.864645
0.0123	0.0126	0.0199	0.0332	0.0171	0.0108		0.036	0.0145	0.019	0.03		1.38448	2.18872	2.12121	2.72639	1.38602	1.6174		2.40911	1.29136	0.962551	1.10795		0.802754	0.689098	0.696331	0.640445	0.802457	0.762205		0.667409	0.821602	0.906156	0.864645
0.0124	0.0466	0.0227	0.0953	0.0222	0.0068		0.0189	0.0206	0.021	0.13		5.11727	5.42655	1.04686	3.54797	3.4	2.69559		2.35162	1.86533	1.06387	1.34205		0.519196	0.509139	0.881148	0.586612	0.595001	0.642875		0.672804	0.726818	0.876424	0.811126
0.0085	0.0311	0.2252	0.0228	0.0039	0.0355		0.0102	0.0872	0.102	0.05		2.39024	1.79804	7.12567	0.83958	1.02436	3.4243		5.54648	2.33456	1.97317	2.10389		0.66916	0.735774	0.464946	0.948397	0.887551	0.593591		0.505442	0.674439	0.713328	0.698237
0.0179	0.0919	0.095	0.0207	0.03662	0.1205		0.0473	0.024	0.051	0.04		1.66072	3.6838	4.02432	1.84735	2.41142	5.73248		3.76735	2.25795	1.06876	1.35755		0.755519	0.579312	0.562488	0.729168	0.667196	0.499916		0.574997	0.681982	0.875086	0.808027
0.00315	0.0347	0.2696	0.0104	0.0551	0.1011		0.0217	0.0238	0.007	0.02		1.30729	3.46321	11.154	1.28525	3.401	2.00846		1.48725	3.6726	2.83699	1.44264		0.818253	0.591359	0.400436	0.822902	0.594943	0.709126		0.783819	0.5799	0.632011	0.791817
0.019	0.0495	0.0238	0.1191	0.099	0.0757		0.052	0.0235	0.05	0.17		2.0386	1.17989	1.48299	5.36121	1.85392	4.61175		2.27237	1.04492	1.44835	2.27014		0.705613	0.846701	0.78457	0.511199	0.728305	0.537513		0.680536	0.881692	0.790775	0.680759
0.0453	0.0211	0.3441	0.0959	0.0323	0.0261		0.0157	0.0667	0.014	0.29		2.73876	3.90621	13.6941	1.18984	2.63307	1.54663		1.40972	1.14493	1.0587	1.95281		0.639479	0.568101	0.373967	0.844336	0.647923	0.773657		0.797934	0.855234	0.877848	0.715799
0.0511	0.0043	0.2044	0.0619	0.01782	0.0544		0.0241	0.3202	0.036	0.05		2.97925	5.35135	10.2944	1.60363	1.72667	2.07629		2.35505	5.3334	1.00353	1.11194		0.621787	0.511513	0.411287	0.76438	0.745774	0.701318		0.672477	0.512086	0.893649	0.863609
0.0523	0.081	0.0837	0.0342	0.00623	0.007		0.0394	0.0423	0.025	0.13		2.75737	2.02414	3.56534	1.93777	0.884951	1.78656		2.77994	1.88085	1.19203	2.04283		0.638037	0.70729	0.585658	0.717645	0.931904	0.737346		0.636305	0.724813	0.843817	0.705126
0.0217	0.0389	0.2777	0.0307	0.056	0.0086		0.0464	0.3097	0.024	0.29		1.03235	1.37476	14.3438	2.4048	2.88283	1.04176		3.21407	1.76486	2.74903	1.8747		0.885255	0.80464	0.368233	0.667808	0.628643	0.882582		0.60626	0.740356	0.638682	0.725604
0.0683	0.0184	0.3481	0.172	0.085	0.0156		0.0167	0.0074	0.005	0.11		1.39863	2.78466	3.84427	2.15717	5.77758	1.79342		1.68227	3.4451	2.69717	1.53039		0.800037	0.635946	0.571136	0.692441	0.498611	0.736405		0.752279	0.592393	0.642749	0.776384
0.0197	0.0614	0.1896	2.286	0.0075	0.0291		0.0197	0.0238	0.038	0.16		1.59864	4.8096	3.78476	27.8751	2.63364	3.54877		1.80456	1.76038	1.14962	1.44264		0.765175	0.530039	0.574114	0.295079	0.647877	0.586568		0.734887	0.740983	0.85407	0.791817
0.0759	0.0163	0.0407	0.771	0.0428	0.1064		0.0107	0.0153	0.026	0.09		2.19368	0.936789	1.81416	6.68179	1.56594	3.3169		2.37147	3.58846	1.64512	1.41963		0.688578	0.914387	0.733588	0.475022	0.770464	0.599929		0.670922	0.584397	0.7579	0.796073
0.1357	0.0809	0.0384	2.034	0.0571	0.0095		0.048	0.0119	0.014	0.6		2.53816	3.13667	2.19881	17.9991	3.53553	3.55417		4.29014	1.46533	1.16109	1.56057		0.655901	0.611207	0.688042	0.341398	0.587299	0.586271		0.550622	0.787708	0.851247	0.771348
0.02188	0.0175	0.0433	0.242	0.0379	0.019		0.062	0.0186	0.081	0.08		1.29595	1.13463	2.54524	4.02892	1.51864	4.59847		2.70672	4.57695	1.0857	1.46594		0.820631	0.857813	0.655292	0.562274	0.778381	0.53803		0.641992	0.538872	0.870511	0.7876
0.1103	0.0748	0.0455	11.084	0.0777	0.0172		0.0161	0.1285	0.017	0.51		2.02975	2.00509	2.01426	169.515	3.11249	2.51832		2.70179	3.97323	1.20236	2.15995		0.706637	0.709523	0.708444	0.161662	0.612785	0.657618		0.642382	0.564889	0.841395	0.692143
0.042	0.008	0.1036	1.021	0.011	0.0296		0.0383	0.0137	0.031	0.61		1.89372	1.73908	1.72532	14.324	1.47033	2.92882		2.46841	2.32536	1.57048	3.6944		0.723168	0.743996	0.74597	0.368403	0.786814	0.625336		0.662021	0.675327	0.769721	0.578757
0.2244	0.055	0.1352	0.605	0.0345	0.1313		0.0403	0.0644	0.042	0.23		2.67574	1.9106	3.20837	8.53003	2.34475	4.5278		1.92243	1.92345	1.83803	2.88947		0.64446	0.721031	0.606619	0.437886	0.673461	0.540815		0.719549	0.719423	0.730399	0.628162
0.1199	0.0148	0.4048	0.121	0.0499	0.0199		0.0459	0.0343	0.121	0.47		7.04926	0.947342	12.5853	4.0056	1.87882	1.45717		2.91649	5.06606	1.83889	3.67009		0.46662	0.91098	0.384641	0.563363	0.725075	0.789176		0.626216	0.52094	0.730286	0.580032
0.2691	0.0486	0.0478	5.476	0.211	0.0182		0.0135	0.0048	0.033	0.51		3.60346	2.5234	2.30201	50.9415	5.75992	1.74211		1.76002	1.35034	0.967477	2.05984		0.583585	0.657177	0.677602	0.241354	0.499121	0.743565		0.741034	0.809461	0.904616	0.70318
0.3052	0.0451	0.163	0.233	0.087	0.0922		0.058	0.1152	0.046	0.05		2.39463	2.75449	6.11887	5.13089	5.06876	4.87128		2.50555	3.17065	0.983132	1.50134		0.668752	0.638259	0.489163	0.518736	0.520847	0.527792		0.658734	0.609015	0.899788	0.781361
0.1187	0.0479	0.1443	0.011	0.0245	0.0188		0.0221	0.0778	0.132	0.11		3.38931	1.41312	4.52744	3.607	2.16673	3.49582		1.4339	2.5173	1.69271	1.2037		0.595626	0.797293	0.540829	0.583394	0.691421	0.589515		0.793422	0.657707	0.75073	0.841083
0.06782	0.0833	0.0301	0.78	0.0175	0.0158		0.0503	0.0106	0.023	0.07		2.42095	2.34667	1.58649	10.5025	2.55383	0.911608		3.42305	1.10933	2.45856	1.91469		0.666319	0.673277	0.767123	0.408551	0.654556	0.922731		0.593663	0.864286	0.662904	0.720518
0.0103	0.0065	0.2006	0.534	0.0655	0.0209		0.0748	0.084	0.065	0.08		2.73877	2.07199	6.98117	5.16563	1.77295	2.15832		8.26385	2.51582	1.12948	2.22441		0.639478	0.701803	0.468132	0.517571	0.739228	0.692318		0.442538	0.657836	0.859116	0.685393
0.04753	0.0578	0.113	5.362	0.01	0.0912		0.0371	0.0207	0.065	0.11		2.90527	3.03586	3.96747	72.1359	1.64231	2.27341		3.70068	2.73693	1.45432	1.43608		0.627021	0.617898	0.565162	0.214928	0.758331	0.680432		0.57843	0.639621	0.789692	0.793021
0.03065	0.0326	0.0976	0.556	0.0343	0.0308		0.0288	0.0301	0.141	0.14		1.62215	3.28539	5.00552	7.55072	1.64073	2.49159		3.09379	3.99652	2.08289	1.20315		0.761461	0.601841	0.523032	0.456052	0.758575	0.659962		0.614017	0.56379	0.700576	0.84121
0.0848	0.0297	0.0616	1.379	0.01667	0.021		0.0661	0.206	0.054	0.48		4.66316	1.40072	3.33834	17.8164	1.1329	1.30852		4.69854	2.22152	3.30283	2.00737		0.53553	0.799639	0.598642	0.34256	0.858251	0.817996		0.534183	0.685689	0.60078	0.709254
0.09839	0.1278	0.0635	0.803	0.0706	0.0441		0.0256	0.0945	0.017	0.16		3.8661	3.14852	3.21695	11.434	3.13979	1.02383		2.90619	7.24596	1.5102	1.09112		0.570059	0.610439	0.606079	0.397142	0.611004	0.887703		0.626954	0.462359	0.779829	0.869068
0.0419	0.0323	0.227	5.098	0.0211	0.009		0.0053	0.0277	0.049	0.12		1.58967	2.26555	5.54471	75.8391	1.78866	1.22156		2.40047	5.24948	1.50807	1.54436		0.766612	0.681219	0.505496	0.211372	0.737058	0.836962		0.668209	0.5148	0.780195	0.774036
0.11699	0.0352	0.0262	0.892	0.0164	0.0228		0.0036	0.0797	0.051	0.28		1.88097	1.75303	1.08534	13.8563	1.39665	2.25598		3.909	2.56345	2.81843	3.4041		0.724798	0.742018	0.870607	0.372502	0.800415	0.68218		0.567966	0.653736	0.633395	0.594762
0.0127	0.0245	0.1191	0.749	0.0476	0.0421		0.042	0.0166	0.031	0.12		1.95666	1.95377	3.79007	12.1204	2.73662	3.79155		2.88756	2.38593	1.6477	1.54436		0.715328	0.715682	0.573846	0.389498	0.639646	0.573771		0.6283	0.669563	0.757504	0.774036
0.0149	0.0459	0.3184	0.281	0.008	0.0026		0.0144	0.1067	0.009	0.12		5.82846	1.84591	9.35228	3.96429	3.6537	2.05809		1.9545	6.33576	3.96005	1.20671		0.497156	0.729357	0.424657	0.565313	0.580898	0.703379		0.715593	0.483516	0.565515	0.840382
0.0407	0.0232	0.1395	0.065	0.01212	0.0094		0.0074	0.1389	0.091	0.05		1.83517	1.22151	8.96299	1.8881	1.60337	1.41064		1.23136	6.03931	1.6416	1.20205		0.730778	0.836973	0.430718	0.723884	0.764421	0.79776		0.834736	0.491302	0.758441	0.841465
0.0755	0.0917	0.0233	0.148	0.0097	0.0237		0.0278	0.0382	0.041	0.03		3.48586	2.49115	1.06293	2.83334	0.96573	3.54495		3.88843	1.19177	2.65572	1.10795		0.590076	0.66	0.876682	0.632283	0.905161	0.586778		0.568966	0.843878	0.646076	0.864645
0.0102	0.0452	0.0183	0.322	0.01439	0.0097		0.0417	0.1039	0.03	0.08		1.40901	1.25603	1.2102	4.02729	2.55564	2.00503		1.53636	6.24622	1.37285	0.989465		0.798067	0.829236	0.839572	0.56235	0.654402	0.709529		0.775378	0.485816	0.805014	0.897864
0.0191	0.0283	0.0226	0.273	0.0954	0.0784		0.0475	0.0195	0.046	0.04		1.1193	1.88444	1.95229	3.05349	5.69257	2.53483		3.4383	1.32409	3.46444	1.08693		0.861712	0.724353	0.715862	0.616707	0.501081	0.656187		0.592783	0.814777	0.591289	0.870183
0.0085	0.029	0.0278	0.157	0.0952	0.0136		0.0581	0.003	0.072	0.1		0.998366	0.998837	1.85986	2.58906	2.61205	3.1199		2.42945	1.93073	5.68938	1.55805		0.895188	0.895047	0.72753	0.651574	0.649656	0.6123		0.665541	0.718517	0.501175	0.771763
0.0532	0.115	0.0859	0.265	0.0346	0.022		0.013	0.0229	0.032	0.2		2.5096	3.08123	3.44973	3.57562	1.17719	1.11453		2.9792	0.894658	1.14526	2.02847		0.65838	0.614851	0.592128	0.585096	0.847349	0.862939		0.621791	0.928521	0.855151	0.706787
0.0483	0.0175	0.0139	0.526	0.0285	0.0174		0.0914	0.3183	0.063	0.06		2.66591	2.01269	1.07399	9.96819	1.42115	1.24073		6.24801	10.918	1.16313	1.46104		0.645252	0.708628	0.873663	0.415724	0.795788	0.832631		0.485769	0.403302	0.85075	0.78848
0.0126	0.0022	0.0856	7.318	0.0499	0.0033		0.0577	0.0754	0.004	0.17		2.25857	8.9742	5.04023	119.494	3.1948	0.773981		3.36965	1.48257	0.869542	1.55091		0.68192	0.430539	0.521828	0.181647	0.607477	0.974468		0.596782	0.784643	0.937377	0.772945
0.0072	0.1929	0.1433	0.228	0.0486	0.0766		0.0335	0.0152	0.036	0.12		2.79815	2.26548	6.20575	4.14329	2.2411	1.43648		4.53878	1.27879	3.68213	1.57504		0.634923	0.681225	0.48687	0.557052	0.683687	0.792947		0.540378	0.824285	0.579399	0.768977
0.1407	0.0174	0.0087	0.315	0.0071	0.007		0.0215	0.1204	0.058	0.19		3.35989	1.05947	1.30726	4.62772	6.3631	1.78656		2.03953	4.52581	1.28284	1.64786		0.59736	0.877638	0.818258	0.536894	0.482823	0.737346		0.705506	0.540894	0.823418	0.757479
0.0591	0.0294	0.0159	3.078	0.032	0.0213		0.0282	0.0328	0.032	0.07		2.95621	2.10629	1.37447	55.1707	3.33544	1.54364		1.89783	1.40284	0.920678	1.25398		0.623399	0.697973	0.804696	0.235022	0.598816	0.774157		0.722645	0.799236	0.91969	0.829687
0.1016	0.0662	0.0068	1.88	0.0423	0.1328		0.01	0.0348	0.061	0.11		3.27655	1.57898	1.0956	34.4109	1.83936	3.27811		1.88654	7.34642	1.00869	1.80188		0.602382	0.768338	0.867881	0.275071	0.730222	0.602287		0.724084	0.460241	0.892123	0.735251
0.0812	0.0189	0.0702	4.454	0.0106	0.0105		0.0226	0.0374	0.024	0.21		3.35957	1.51013	3.09186	73.7456	1.09705	2.25756		2.29609	1.2433	1.21585	1.38765		0.597379	0.779841	0.614145	0.213353	0.867499	0.682022		0.678185	0.832055	0.83827	0.802141
0.0622	0.0304	0.0363	0.489	0.0231	0.0124		0.009	0.0461	0.013	0.27		1.21726	1.20336	0.937672	12.9581	5.2922	1.34954		1.53882	13.3854	1.22784	1.27747		0.837946	0.84116	0.9141	0.380917	0.513411	0.809621		0.774965	0.37682	0.835532	0.824569
0.0114	0.0316	0.0586	0.693	0.0217	0.0188		0.0121	0.131	0.141	0.06		1.26371	1.17444	1.89998	7.92759	1.34343	2.23962		1.16781	2.65283	1.28036	1.46104		0.827553	0.848009	0.722372	0.448708	0.810848	0.683837		0.84961	0.64631	0.823948	0.78848
0.048	0.0301	0.0211	0.728	0.0538	0.0382		0.0604	0.1143	0.097	0.07		2.34907	1.6658	1.05381	10.9389	1.76549	1.98119		2.5717	2.21724	0.971118	1.67365		0.673047	0.754751	0.879204	0.403044	0.740269	0.712365		0.653036	0.686131	0.903483	0.753569
0.0537	0.0336	0.0117	1.023	0.01458	0.0283		0.0734	0.0903	0.018	0.05		2.01043	2.0076	1.01551	17.7688	2.80053	1.04886		1.69599	3.8155	1.66492	1.84658		0.708894	0.709227	0.890123	0.342866	0.634742	0.880586		0.750245	0.572568	0.754883	0.72927
0.02796	0.019	0.112	0.217	0.0136	0.0458		0.0121	0.0165	0.006	0.07		1.72357	1.39469	5.98341	5.86528	4.12746	2.50745		2.01798	1.98139	4.29014	1.1434		0.746222	0.800789	0.492827	0.496114	0.557763	0.658567		0.708009	0.71234	0.550622	0.855615
0.0848	0.076	0.0505	0.17	0.021	0.0116		0.0656	0.0099	0.028	0.36		2.16666	2.19313	2.12896	5.85728	4.28027	2.3838		2.87411	1.27175	1.27188	1.33252		0.691429	0.688635	0.695486	0.49634	0.551045	0.669763		0.629279	0.825804	0.825776	0.813054
0.004	0.0352	0.0206	0.417	0.0215	0.0685		0.0781	0.0313	0.032	0.25		1.68269	2.24355	0.955049	9.59141	2.55042	1.89606		5.10064	4.25647	0.973782	1.41825		0.752216	0.683438	0.908522	0.421098	0.654848	0.722869		0.51976	0.55207	0.902659	0.796331
0.02634	0.0633	0.1008	1.731	0.0096	0.0157		0.0311	0.039	0.026	0.07		1.68146	1.93608	6.72723	26.6646	2.02728	1.30133		2.44375	4.03977	1.92393	1.10804		0.7524	0.717854	0.47395	0.299479	0.706925	0.8195		0.66424	0.56177	0.719362	0.864621
0.0629	0.1067	0.0416	0.311	0.0369	0.0161		0.0209	0.0393	0.033	0.08		2.16543	2.2783	2.40964	2.48358	3.58621	5.01747		1.81216	1.12599	1.3199	1.24644		0.691559	0.679945	0.66736	0.660671	0.58452	0.522616		0.733857	0.860001	0.815637	0.831356
0.0168	0.106	0.1073	0.148	0.0629	0.0066		0.0187	0.0072	0.064	0.03		2.48134	3.39768	1.57487	1.98298	3.7741	0.997133		4.52813	2.14702	1.41103	1.10795		0.66087	0.595137	0.769005	0.71215	0.574654	0.895557		0.540802	0.693531	0.797687	0.864645
0.1172	0.0051	0.0218	0.116	0.00899	0.002		0.0185	0.0234	0.112	0.11		3.88524	1.66994	0.987223	1.7188	2.53157	0.810569		1.68607	0.856833	2.14629	1.2037		0.569121	0.754126	0.898544	0.746911	0.656469	0.959579		0.751714	0.941988	0.693609	0.841083
0.0785	0.1518	0.0346	0.035	0.0209	0.0801		0.0707	0.0623	0.047	0.11		1.9879	1.94509	2.32204	1.69821	3.53938	1.66324		3.25764	1.48908	1.30875	1.17655		0.711562	0.716744	0.675649	0.749918	0.587086	0.755137		0.603545	0.783498	0.817947	0.847503
0.0037	0.0351	0.0317	0.16	0.0076	0.011		0.0212	0.0163	0.043	0.08		1.21567	2.43921	2.1615	3.54943	1.75451	2.65094		2.89377	3.35131	1.56356	1.39013		0.838313	0.664652	0.691978	0.586531	0.74181	0.646464		0.62785	0.597869	0.770854	0.801665
0.00536	0.0087	0.0908	0.62	0.0227	0.0046		0.0134	0.0314	0.031	0.11		1.84391	3.28835	2.43984	9.90431	2.47298	1.47032		2.43065	2.01952	1.35336	1.37541		0.729622	0.60166	0.664595	0.416616	0.661613	0.786817		0.665432	0.707829	0.80886	0.804514
0.0026	0.108	0.1306	0.294	0.01007	0.0298		0.009	0.0071	0.039	0.06		1.53915	5.7025	5.0686	5.12362	1.69963	1.54029		2.11086	2.20792	4.54949	1.28235		0.77491	0.50079	0.520853	0.518981	0.749709	0.774718		0.697468	0.687094	0.539954	0.823523
0.0196	0.0184	0.0205	2.039	0.01791	0.0114		0.0683	0.0323	0.028	0.09		3.7416	1.02635	1.03854	21.9367	2.04574	2.67375		4.22472	1.74505	1.00966	1.28452		0.576313	0.886977	0.883492	0.31961	0.704791	0.64462		0.55345	0.743148	0.891838	0.823058
0.0673	0.2634	0.0296	0.736	0.067	0.009		0.0458	0.16	0.026	0.06		2.66572	9.35592	0.903456	12.0088	1.90852	1.71621		6.18387	4.97791	1.03599	1.36975		0.645267	0.424602	0.925498	0.390701	0.721294	0.747288		0.487443	0.523997	0.884216	0.80562
0.0221	0.0679	0.0206	1.069	0.0143	0.0592		0.0444	0.0214	0.018	0.04		1.21329	2.61882	2.22164	15.3693	1.65933	4.44568		1.64469	1.72847	0.837991	1.7374		0.838861	0.649096	0.685677	0.359854	0.75573	0.544124		0.757966	0.745515	0.948996	0.744236
0.2	0.0316	0.0601	1.231	0.0174	0.0787		0.019	0.025	0.003	0.09		5.45976	1.51141	5.23503	12.1178	2.63024	3.11699		2.7622	1.26651	17.1606	1.31746		0.508105	0.779622	0.515274	0.389526	0.648156	0.61249		0.637665	0.82694	0.34687	0.816142
0.1939	0.0384	0.1245	0.603	0.0125	0.0959		0.0169	0.12	0.05	0.06		2.04664	2.03799	6.30724	9.77929	1.64982	3.38291		1.52812	6.31011	3.6549	1.28235		0.704688	0.705684	0.484244	0.418384	0.75718	0.596002		0.776768	0.484171	0.580834	0.823523
0.02524	0.0495	0.5538	5.015	0.1088	0.0222		0.0575	0.0378	0.04	0.1		3.03003	2.74265	12.5022	66.0981	5.28703	2.37957		2.03257	1.1082	2.18224	1.32804		0.618294	0.639176	0.385492	0.221283	0.513579	0.670159		0.706311	0.864579	0.689779	0.813968
0.0276	0.03	0.1213	0.851	0.0111	0.0187		0.0057	0.0105	0.099	0.13		2.64865	1.51982	4.96803	13.5432	1.25351	3.35368		2.07538	1.55083	1.14463	1.45008		0.64665	0.778181	0.524344	0.375351	0.82979	0.597728		0.70142	0.772958	0.855307	0.79046
0.0066	0.0944	0.0774	0.933	0.0177	0.0604		0.0128	0.1197	0.059	0.06		1.98466	2.16641	3.42676	16.7697	1.52987	1.73583		1.8033	3.64289	1.19794	1.32557		0.711949	0.691455	0.593449	0.349544	0.776472	0.744461		0.735058	0.581472	0.842428	0.814473
0.0226	0.0092	0.114	0.467	0.0537	0.0418		0.0076	0.0156	0.02	0.57		1.4676	2.02008	4.77542	6.30333	2.17629	2.46988		1.33394	3.45177	1.09112	2.8043		0.787302	0.707763	0.531301	0.484344	0.690407	0.66189		0.812766	0.592012	0.869068	0.634458
0.0418	0.0293	0.041	0.36	0.028	0.0118		0.0089	0.1022	0.022	0.16		1.66108	2.53011	2.07708	4.27685	3.63037	1.78753		2.15856	1.66365	1.5393	1.21531		0.755464	0.656595	0.701228	0.551192	0.58214	0.737213		0.692292	0.755075	0.774884	0.838395
0.0738	0.0081	0.0608	0.53	0.0059	0.0367		0.0492	0.0244	0.063	0.36		1.4606	1.89977	2.60535	7.02615	2.12791	1.47834		2.7762	1.49558	0.979842	1.97178		0.788558	0.722399	0.650213	0.467131	0.6956	0.785391		0.636591	0.782361	0.900794	0.713496
0.0217	0.0246	0.0672	0.522	0.0324	0.0155		0.0238	0.0117	0.064	0.07		2.04779	2.61657	3.84792	10.7761	3.53726	1.13011		2.79543	1.37814	1.41103	1.91469		0.704557	0.649282	0.570956	0.405064	0.587204	0.858955		0.635128	0.803982	0.797687	0.720518
0.0266	0.0288	0.0172	0.253	0.01	0.0126		0.0537	0.0255	0.028	0.05		2.46922	2.73256	0.99869	5.60187	1.00139	0.875615		5.52393	2.43513	1.27188	1.50134		0.661949	0.639962	0.895091	0.503771	0.894287	0.935204		0.506129	0.665024	0.825776	0.781361
0.0079	0.1544	0.0421	0.998	0.077	0.1418		0.0421	0.0342	0.031	0.05		1.95313	5.11317	2.51876	18.7878	2.25042	3.39942		2.27254	2.28408	0.926546	2.17176		0.71576	0.519335	0.65758	0.336552	0.682742	0.595035		0.680519	0.679371	0.917745	0.690887
0.07618	0.0731	0.0842	1.282	0.0842	0.0298		0.0359	0.1955	0.007	0.05		1.26318	2.66415	4.31138	16.2301	2.23201	1.12287		7.66947	9.45516	0.886431	1.5556		0.827667	0.645393	0.549717	0.353376	0.684614	0.860798		0.453686	0.423111	0.931385	0.772168
0.05886	0.0573	0.0629	5.45	0.02445	0.0406		0.0519	0.0082	0.159	0.22		2.17699	3.67736	1.20616	67.2145	1.25698	6.15298		3.48305	0.872189	1.51008	1.61276		0.690333	0.57965	0.840511	0.220051	0.829026	0.488258		0.590234	0.936427	0.77985	0.762935
0.0458	0.0311	0.0222	0.89	0.0518	0.0118		0.0169	0.0128	0.021	0.26		5.85395	2.24571	1.25068	13.0688	1.81982	3.36949		2.15814	1.389	1.49085	1.21573		0.496434	0.683219	0.830415	0.379838	0.732827	0.596792		0.692337	0.801881	0.783188	0.838298
0.011	0.0092	0.0424	0.805	0.0466	0.0354		0.0638	0.0237	0.036	0.19		2.00302	5.5431	2.01411	9.25386	3.02239	1.88613		6.6143	0.896373	1.4696	1.12879		0.709767	0.505545	0.708462	0.426157	0.618815	0.724137		0.476632	0.927929	0.786945	0.859291
0.0386	0.1488	0.2741	0.32	0.0199	0.0225		0.0205	0.0676	0.019	0.07		2.07962	1.30827	4.99984	2.69717	3.94164	1.06555		2.7906	1.22603	3.08061	1.1434		0.700943	0.818046	0.523229	0.642749	0.566394	0.875964		0.635495	0.835944	0.614892	0.855615
0.0869	0.1094	0.0315	0.636	0.07866	0.0746		0.0414	0.103	0.043	0.12		4.06922	2.69235	1.75267	10.3448	2.0182	2.49996		6.38445	3.19904	1.2258	1.23275		0.560411	0.643133	0.742069	0.410617	0.707983	0.659224		0.482284	0.607208	0.835997	0.834422
0.0247	0.03	0.0948	0.59	0.0249	0.0216		0.0782	0.039	0.071	0.03		1.68952	4.47541	2.72686	10.515	3.32619	2.25819		3.63662	1.30911	1.45422	1.37285		0.751201	0.542917	0.640408	0.408389	0.59937	0.681957		0.581806	0.817871	0.789709	0.805014
0.00577	0.0065	0.0568	0.499	0.1489	0.0117		0.0523	0.0112	0.011	0.08		1.89036	2.07199	1.29253	9.06396	4.87666	3.42733		4.8552	2.7701	1.41305	1.14543		0.723596	0.701803	0.821354	0.429113	0.527598	0.593415		0.528375	0.637058	0.797305	0.855109
0.0622	0.1776	0.028	0.715	0.0229	0.0305		0.0127	0.2367	0.035	0.38		1.18926	1.53495	2.7705	9.83561	1.60184	2.98828		1.41096	7.90452	1.00862	2.13251		0.844471	0.775616	0.637027	0.417584	0.764665	0.62116		0.7977	0.449144	0.892144	0.6951
0.0397	0.011	0.0128	0.195	0.0092	0.0944		0.0362	0.009	0.038	0.05		1.77073	1.71492	2.29274	2.21695	1.57301	2.59537		2.86418	2.5618	1.31898	1.5556		0.739537	0.747474	0.678515	0.68616	0.769308	0.651046		0.630005	0.653877	0.815828	0.772168
0.1132	0.0118	0.0253	0.9	0.02955	0.024		0.0203	0.0306	0.024	0.11		2.01659	1.49027	1.39107	9.49705	3.364	1.14144		1.69946	1.18769	1.00183	1.34573		0.708171	0.783289	0.801483	0.422488	0.597116	0.856105		0.749733	0.844845	0.894154	0.810386
0.0076	0.0381	0.0765	0.464	0.0263	0.1206		0.0134	0.0228	0.059	0.09		3.20336	1.62828	5.1308	10.0456	5.01105	2.13911		3.0042	1.18573	1.23972	1.38501		0.606935	0.760504	0.518739	0.414654	0.522839	0.694385		0.620061	0.84531	0.832855	0.802652
0.0222	0.0078	0.037	0.272	0.0199	0.0429		0.0132	0.0643	0.031	0.06		1.15534	2.81031	2.74167	2.72659	2.73371	1.63286		3.31184	5.1693	0.981035	1.28235		0.852658	0.634005	0.639253	0.640429	0.639872	0.759791		0.600234	0.517448	0.900429	0.823523
0.0141	0.0106	0.087	0.184	0.0163	0.0122		0.0313	0.0585	0.182	0.08		2.65819	1.23721	4.56121	3.93253	1.77849	1.67224		1.46717	1.68882	1.43948	1.05003		0.645875	0.833419	0.539491	0.566831	0.73846	0.753781		0.787379	0.751305	0.792396	0.880259
0.0449	0.0855	0.0433	0.521	0.0178	0.0037		0.0031	0.0359	0.014	0.09		2.63404	3.96253	1.79498	8.52752	1.67943	1.56117		1.44773	1.91144	0.962519	1.25214		0.647843	0.565397	0.736192	0.437929	0.752702	0.771248		0.790888	0.720926	0.906166	0.830093
0.01055	0.03	0.0559	0.27	0.0083	0.0087		0.026	0.0071	0.009	0.46		2.43938	0.989345	3.59015	7.24932	1.65321	1.83661		1.47508	5.38602	0.83246	3.67395		0.664637	0.897901	0.584305	0.462287	0.756661	0.730588		0.78597	0.510413	0.951093	0.579829
0.00911	0.0044	0.0244	0.317	0.0171	0.029		0.0497	0.0231	0.07	0.15		1.14983	2.61677	1.41095	4.70228	1.75813	1.18567		4.43008	1.86869	0.942132	1.28743		0.854016	0.649266	0.797702	0.534041	0.741299	0.845322		0.544762	0.726382	0.912656	0.822439
0.0413	0.0251	0.0266	0.446	0.006	0.0488		0.0236	0.0483	0.109	0.12		2.54733	1.49644	1.83812	5.38376	1.89869	2.20864		3.57506	4.80886	2.75972	1.4842		0.655112	0.782211	0.730387	0.510484	0.722536	0.68702		0.585127	0.530066	0.637856	0.784357
0.0447	0.0265	0.045	0.531	0.0219	0.0422		0.0063	0.0357	0.047	0.14		2.50836	2.14913	1.31929	9.78135	1.99928	5.69525		2.80427	2.18115	1.36041	1.22659		0.658487	0.693303	0.815764	0.418355	0.710209	0.501003		0.63446	0.689894	0.807461	0.835818
0.176	0.0294	0.228	0.39	0.0118	0.0364		0.0389	0.0616	0.015	0.02		2.0717	1.83192	10.5191	5.6538	4.84341	3.14728		3.47588	1.4765	0.922248	1.25871		0.701835	0.731209	0.408337	0.502224	0.528803	0.610519		0.59064	0.785718	0.919168	0.828646
0.0635	0.0166	0.0561	0.892	0.0191	0.0427		0.0067	0.0045	0.057	0.06		2.62655	3.82342	3.65371	16.5738	1.419	1.84578		1.71638	2.14494	1.03582	1.04259		0.648459	0.572172	0.580898	0.350916	0.79619	0.729375		0.747262	0.693754	0.884265	0.882346
0.0517	0.014	0.0485	0.462	0.0087	0.05		0.0147	0.0432	0.03	0.45		3.11058	1.38525	2.77371	7.10512	2.79325	2.24106		2.01975	3.81692	1.23567	3.20548		0.61291	0.802604	0.636782	0.465394	0.635294	0.683691		0.707802	0.572497	0.833765	0.606801
0.04045	0.096	0.0752	0.142	0.00821	0.0714		0.0239	0.1093	0.037	0.11		4.90258	3.14313	5.59929	2.08678	0.994926	2.25561		2.16306	3.19561	1.10243	2.61688		0.526667	0.610788	0.503848	0.70014	0.896218	0.682218		0.691812	0.607425	0.866084	0.649257
0.0756	0.0122	0.1362	0.249	0.1087	0.0091		0.0278	0.0167	0.059	0.09		5.27248	1.14875	3.29887	3.83987	5.29676	1.86505		2.69177	6.52798	1.55972	1.09837		0.514051	0.854285	0.60102	0.571354	0.513264	0.726854		0.643179	0.478723	0.771487	0.86715
0.0902	0.0285	0.0348	0.039	0.0335	0.2553		0.0226	0.0503	0.072	0.41		2.66914	1.03419	1.79356	2.55687	1.35788	2.86651		2.06277	5.37296	1.58196	1.97073		0.644991	0.88473	0.736386	0.654297	0.807961	0.629834		0.702846	0.510826	0.767855	0.713622
0.0496	0.0529	0.1804	1.093	0.0506	0.0247		0.046	0.0351	0.023	0.44		2.34927	4.74568	7.85217	17.9259	3.66432	4.03789		4.55154	1.34743	1.78218	2.06217		0.673029	0.532408	0.45014	0.341862	0.580336	0.561857		0.539873	0.810045	0.73795	0.702915
0.0605	0.1079	0.0508	0.349	0.0156	0.0113		0.1324	0.0338	0.067	0.07		4.56661	2.5333	1.78888	4.6748	1.26535	1.62507		6.87604	2.06892	1.1347	1.21636		0.539278	0.656319	0.737028	0.535085	0.827195	0.761003		0.470506	0.702149	0.857797	0.838153
0.1368	0.0611	0.1025	0.154	0.0469	0.0777		0.0161	0.0028	0.027	0.14		2.57133	3.72673	4.19984	5.08244	4.83927	1.35837		1.94238	2.2164	1.29324	1.50478		0.653067	0.577079	0.554541	0.520379	0.528953	0.807864		0.717078	0.686217	0.821203	0.780764
0.0858	0.1139	0.1077	0.139	0.0198	0.0205		0.0505	0.0747	0.042	0.12		1.79555	4.85119	3.98615	3.44257	2.80642	1.7728		3.21571	2.32461	1.83803	1.15573		0.736114	0.52852	0.564278	0.592538	0.634298	0.739249		0.606157	0.6754	0.730399	0.852562
0.1203	0.0499	0.0237	0.234	0.0127	0.0077		0.0256	0.0077	0.007	0.15		2.74814	2.54319	2.19972	6.14769	2.40138	2.10228		1.88532	2.10228	2.54376	1.35849		0.638751	0.655467	0.687947	0.488398	0.668124	0.698416		0.72424	0.698416	0.655419	0.807839
0.0444	0.0101	0.0183	0.511	0.0099	0.0054		0.0095	0.0081	0.181	0.47		1.75822	2.03417	1.84057	6.12195	2.58457	1.48954		1.89451	1.33427	2.67213	1.57302		0.741287	0.706125	0.730063	0.489081	0.651951	0.783417		0.723067	0.812699	0.644751	0.769306
0.0215	0.0474	0.1035	0.164	0.0279	0.0311		0.0128	0.0105	0.032	0.08		4.63876	2.41654	4.31623	3.72318	1.38325	1.63712		4.54725	2.25756	1.62114	1.31698		0.536468	0.666724	0.54951	0.577262	0.802991	0.759132		0.540043	0.682022	0.761618	0.81624
0.05715	0.0637	0.2308	1.943	0.0879	0.0516		0.0124	0.0206	0.02	0.11		2.65883	2.90413	10.1959	26.8753	3.33824	3.61722		2.63583	2.48276	1.25871	1.53039		0.645824	0.627103	0.412607	0.298694	0.598648	0.582845		0.647697	0.660744	0.828646	0.776384
0.0343	0.0149	0.2945	2.172	0.0593	0.0178		0.0119	0.0255	0.11	0.11		1.61165	1.33081	7.77579	29.5934	1.39315	3.89964		5.26108	3.06215	1.07203	0.973891		0.76311	0.813403	0.451609	0.289254	0.801084	0.56842		0.514422	0.616125	0.874196	0.902625
0.0482	0.0148	0.0403	0.322	0.0242	0.0152		0.0596	0.0892	0.034	0.11		2.81669	1.71495	2.22948	4.39692	2.05567	1.27879		3.65173	3.91019	1.18325	1.53039		0.633526	0.74747	0.684872	0.546128	0.703655	0.824285		0.581002	0.567909	0.8459	0.776384
0.0697	0.2313	0.1277	0.379	0.0418	0.1581		0.0354	0.0311	0.027	0.07		2.17455	5.03159	6.36355	9.23977	2.06486	2.58878		2.78622	1.34467	1.22141	1.25398		0.690592	0.522127	0.482812	0.426374	0.702609	0.651597		0.635827	0.810598	0.836996	0.829687
0.0204	0.0745	0.0728	0.82	0.0495	0.0554		0.0043	0.0131	0.12	0.2		3.87782	2.22842	2.27815	13.6613	1.36334	3.05686		1.40282	0.996326	1.31312	1.32437		0.569484	0.684981	0.67996	0.374266	0.806881	0.61648		0.799239	0.895799	0.817038	0.814719
0.038	0.0277	0.055	1.434	0.0817	0.0133		0.0085	0.0395	0.109	0.06		4.86221	2.59506	3.10148	19.7205	3.80634	1.67026		1.3695	2.4056	3.26648	1.4149		0.52812	0.651071	0.613509	0.33116	0.573027	0.754078		0.805669	0.667733	0.603	0.796958
0.0148	0.0382	0.0879	0.816	0.0213	0.0192		0.0758	0.0711	0.052	0.05		1.30439	1.03426	5.27401	12.9016	1.29752	2.021		9.35691	3.01408	1.19907	1.15641		0.818858	0.884711	0.514001	0.381473	0.820299	0.707656		0.424587	0.619383	0.842163	0.852393
0.0456	0.0505	0.6681	0.144	0.0603	0.0408		0.0027	0.0187	0.044	0.03		3.10059	4.29083	12.2794	3.52517	3.18585	4.92651		1.15619	5.2063	1.4933	0.933358		0.613568	0.550593	0.38781	0.587874	0.608045	0.525813		0.852447	0.51622	0.78276	0.915507
0.0623	0.0652	0.0661	0.502	0.0677	0.0945		0.0349	0.0191	0.044	0.04		1.21336	2.14942	2.2043	7.7283	2.35188	3.54572		1.86082	1.38013	1.02849	1.19038		0.838844	0.693273	0.68747	0.452532	0.672779	0.586736		0.727405	0.803596	0.88636	0.844208
0.0417	0.0112	0.07	0.421	0.0573	0.0861		0.0115	0.0396	0.082	0.06		2.39809	1.65422	2.83932	8.35138	2.13842	2.99989		2.23405	1.109	1.25352	2.03632		0.668429	0.756507	0.631839	0.440986	0.694459	0.620358		0.684406	0.864372	0.829788	0.705877
0.0212	0.016	0.2149	0.359	0.0208	0.1497		0.0567	0.0327	0.062	0.05		2.54129	1.35735	10.6756	7.44	3.42134	5.87672		3.0746	1.62639	1.45751	1.66801		0.655631	0.808067	0.406332	0.458304	0.593762	0.495792		0.615292	0.760798	0.789116	0.754417
0.02841	0.0235	0.0444	1.534	0.0089	0.1012		0.0344	0.0408	0.15	0.12		1.57881	1.34906	3.4089	23.4908	1.37296	4.4452		1.99738	2.41967	1.6142	1.34067		0.768365	0.809717	0.594483	0.3124	0.804991	0.544144		0.710434	0.666437	0.762709	0.811404
0.1052	0.0474	0.0328	0.174	0.0128	0.1227		0.031	0.221	0.012	0.01		3.39863	2.41654	1.69225	4.30262	5.88551	1.50649		1.35336	2.72598	1.07254	1.88654		0.595081	0.666724	0.750797	0.550089	0.495545	0.780469		0.80886	0.640477	0.874058	0.724084
0.0351	0.1029	0.0504	0.746	0.0677	0.1058		0.0416	0.071	0.055	0.26		1.74796	4.43459	1.42545	9.91089	2.3578	1.90934		2.0176	2.11692	1.37852	1.70412		0.742734	0.544578	0.794986	0.416524	0.672216	0.72119		0.708053	0.696802	0.803909	0.74905
0.0484	0.0295	0.0301	0.272	0.0203	0.1775		0.0087	0.0348	0.032	0.08		1.27791	2.28804	1.50974	3.48432	1.85255	2.81342		1.30726	2.57812	1.40369	1.35322		0.824474	0.678979	0.779909	0.590163	0.728486	0.633771		0.818258	0.652494	0.799075	0.808887
0.0561	0.0945	0.056	0.491	0.0152	0.0313		0.0329	0.072	0.049	0.07		3.75343	2.0736	3.48938	10.2185	7.25267	2.31348		2.27592	1.29633	1.45422	1.67365		0.575707	0.701621	0.589877	0.412302	0.462216	0.676481		0.680182	0.820551	0.78971	0.753569
0.02297	0.0103	0.0802	1.042	0.0209	0.0077		0.0133	0.0166	0.049	0.17		2.05181	2.55923	5.09765	20.0407	3.6945	6.33567		1.81335	1.261	1.11268	1.77939		0.704096	0.654095	0.519861	0.329387	0.578752	0.483519		0.733697	0.828144	0.863416	0.738336
0.0171	0.0244	0.1117	1.875	0.03524	0.1481		0.0288	0.1433	0.057	0.2		4.22544	1.49558	5.85867	21.6597	4.10296	5.81001		3.48552	1.36025	1.28348	1.70882		0.553418	0.782361	0.4963	0.320967	0.558871	0.497682		0.590095	0.807491	0.823281	0.748362
0.0508	0.0339	0.3478	0.994	0.007	0.0156		0.0163	0.0535	0.075	0.31		2.63483	2.23293	15.6045	20.4424	4.38748	1.31806		2.17191	2.27949	1.1947	1.83309		0.647779	0.684519	0.358037	0.327216	0.54652	0.816016		0.690871	0.679827	0.843189	0.731054
0.0041	0.0487	0.0816	1.835	0.0173	0.0436		0.0197	0.0149	0.013	0.14		1.8508	3.45782	3.61055	29.7392	2.03275	1.90477		1.69411	3.78371	0.913877	1.32338		0.728715	0.591666	0.583203	0.28878	0.706289	0.721767		0.750523	0.574167	0.921966	0.814922
0.0719	0.0316	0.0539	1.312	0.00681	0.0032		0.0694	0.1855	0.032	0.12		3.74992	1.74159	1.53664	25.5935	1.11715	1.69693		4.00835	6.49403	1.40369	1.23275		0.575886	0.743639	0.77533	0.303599	0.862264	0.750106		0.563234	0.479556	0.799075	0.834422
0.0487	0.0137	0.0209	0.792	0.03554	0.028		0.0397	0.1105	0.106	0.03		2.44444	1.70901	0.99917	14.1077	2.21127	1.20252		2.21534	2.1243	1.02341	0.933358		0.664178	0.748335	0.894948	0.370276	0.686747	0.841357		0.686326	0.695994	0.887827	0.915507
0.0123	0.0687	0.0496	1.516	0.0077	0.3109		0.0317	0.0395	0.024	0.16		1.08554	1.22457	1.47181	18.8693	2.17314	4.54846		2.65855	5.11278	1.54585	1.30313		0.870554	0.836277	0.786551	0.336067	0.690741	0.539995		0.645846	0.519348	0.773787	0.819121
0.01212	0.01	0.0544	0.902	0.0087	0.0895		0.0057	0.2522	0.034	0.14		1.78568	2.27574	2.07629	12.7558	1.95722	3.36108		3.42571	1.8528	1.06882	1.27437		0.737468	0.6802	0.701318	0.38292	0.715261	0.597289		0.593509	0.728453	0.875069	0.825238
0.0468	0.0167	0.0858	0.301	0.0102	0.0306		0.0409	0.0981	0.062	0.08		3.75459	2.06912	3.72536	5.99464	2.07021	1.31954		2.7597	3.7111	1.04783	2.27574		0.575647	0.702127	0.577149	0.492519	0.702003	0.815712		0.637858	0.577888	0.880873	0.6802
0.0113	0.1121	0.0664	0.367	0.00639	0.008		0.0365	0.0824	0.057	0.08		2.39181	6.62377	4.7512	9.90374	1.03216	3.88899		3.35092	3.02351	1.6711	1.28139		0.669014	0.476405	0.532202	0.416624	0.885311	0.568938		0.597892	0.618739	0.753952	0.823729
0.0832	0.0184	0.0751	0.343	0.03191	0.0488		0.037	0.1103	0.054	0.16		1.6982	1.94195	4.42865	5.4469	1.34265	2.99117		3.60197	4.5502	2.23747	1.49126		0.749919	0.71713	0.544821	0.508504	0.811004	0.620961		0.583666	0.539926	0.684056	0.783116
0.0294	0.0149	0.0858	0.98	0.01314	0.0446		0.0176	0.0134	0.029	0.22		1.94768	7.47735	2.56858	16.0792	1.15183	1.45339		5.61429	0.952214	1.32236	1.55074		0.716426	0.457539	0.653301	0.354478	0.853523	0.78986		0.503399	0.909423	0.815132	0.772973
0.0086	0.0067	0.1111	1.144	0.05117	0.0544		0.0059	0.0727	0.009	0.17		2.13173	2.2042	7.92046	16.1678	2.11842	3.79087		1.68474	1.87019	0.951215	1.32098		0.695185	0.687481	0.448843	0.353829	0.696637	0.573805		0.751911	0.726188	0.909741	0.815415
0.0402	0.0429	0.1011	0.686	0.0043	0.0287		0.0169	0.1545	0.021	0.16		2.07479	1.28429	2.26277	15.7115	1.15589	2.99078		1.03446	5.39773	0.989676	1.83419		0.701487	0.823107	0.681497	0.357222	0.852521	0.620987		0.884653	0.510043	0.8978	0.730908
0.0219	0.0095	0.1859	0.574	0.1211	0.0574		0.0167	0.0212	0.064	0.29		1.66037	1.3811	4.46905	10.9502	1.87006	3.49008		2.51114	1.76124	1.41103	1.53205		0.755572	0.803408	0.543174	0.402906	0.726205	0.589837		0.658244	0.740863	0.797687	0.776104
0.0523	0.1076	0.0396	0.788	0.0246	0.0279		0.0289	0.0191	0.046	0.04		5.69611	3.63437	2.65918	8.52473	1.47136	3.03647		2.1798	1.68961	1.0265	0.812861		0.500977	0.581926	0.645795	0.437976	0.786631	0.617857		0.690037	0.751188	0.886934	0.958677
0.071	0.0283	0.0531	0.339	0.0304	0.0167		0.0206	0.0062	0.057	0.11		1.83675	3.89842	1.98703	8.67685	3.50835	1.68227		3.22329	2.57405	1.56776	1.59551		0.730568	0.568479	0.711665	0.435402	0.588812	0.752279		0.605682	0.652838	0.770166	0.765675
0.0474	0.0362	0.0234	0.092	0.0082	0.252		0.0656	0.1064	0.038	0.07		2.12397	1.51946	5.92132	1.8408	1.14587	4.69138		3.54068	8.12581	1.09657	1.72013		0.696031	0.778241	0.494544	0.730033	0.854999	0.534454		0.587014	0.445029	0.867626	0.746718
0.00825	0.0207	0.0787	0.109	0.0144	0.046		0.1141	0.0806	0.077	0.12		1.00427	3.03526	4.59285	1.98483	2.42807	1.53227		8.6483	4.96016	1.50056	1.97547		0.893431	0.617939	0.538249	0.711929	0.665667	0.776067		0.43588	0.524621	0.781496	0.713052
0.13205	0.0649	0.2605	0.251	0.0178	0.1091		0.0081	0.0024	0.02	0.92		3.34887	1.89392	13.1971	2.11329	1.48077	3.94489		1.02773	7.54082	1.09112	2.5334		0.598014	0.723142	0.378604	0.6972	0.784961	0.566238		0.88658	0.456252	0.869068	0.656311
0.0378	0.0208	0.3901	0.364	0.0231	0.0167		0.0516	0.0925	0.061	0.03		2.17685	1.24684	5.68395	5.52032	1.08142	3.19269		4.21344	1.0398	1.32521	1.44509		0.690348	0.831267	0.501334	0.50624	0.871658	0.60761		0.553943	0.883135	0.814547	0.79137
0.0987	0.1365	0.0452	0.338	0.0269	0.0895		0.0146	0.0571	0.17	0.14		5.06124	2.75996	3.69165	8.39322	1.98639	2.46033		2.53065	1.3236	1.47934	1.42513		0.521105	0.637837	0.5789	0.440252	0.711742	0.662745		0.656548	0.814877	0.785214	0.795046
0.215	0.026	0.1305	1.024	0.0092	0.0323		0.0588	0.2976	0.098	0.14		4.22909	1.73483	11.0776	11.3206	2.68873	2.45963		3.49213	6.91437	1.00282	1.45136		0.553259	0.744603	0.401356	0.398463	0.643421	0.662808		0.589722	0.469635	0.893862	0.790228
0.0367	0.0885	0.0201	0.342	0.0221	0.0732		0.0398	0.016	0.086	0.06		1.85924	3.43747	1.08029	5.69317	1.1815	6.77824		1.75491	3.28134	1.88111	1.11885		0.72761	0.592832	0.871962	0.501064	0.846317	0.472758		0.741753	0.602089	0.72478	0.861826
0.2108	0.0249	0.163	0.682	0.0096	0.0471		0.0236	0.0409	0.029	0.03		6.30586	2.31831	5.93408	12.121	5.0908	2.94105		3.57506	2.32483	1.62644	1.04753		0.48428	0.676011	0.494189	0.389492	0.520095	0.624468		0.585127	0.675379	0.76079	0.880959
0.02344	0.1148	0.207	0.066	0.0211	0.1656		0.0755	0.0232	0.013	0.3		1.42349	1.20869	12.6752	3.65687	1.38449	5.12364		4.05741	1.30115	1.11629	1.40038		0.795353	0.839924	0.38373	0.58073	0.802752	0.518981		0.560955	0.819536	0.862485	0.799704
0.027	0.0384	0.0965	0.289	0.0841	0.0578		0.0056	0.0064	0.055	0.09		3.90426	1.17939	4.37587	5.18746	7.2707	1.33627		1.38505	1.23683	1.07183	1.38501		0.568196	0.846821	0.547003	0.516844	0.461833	0.812293		0.802643	0.833504	0.874251	0.802652
0.10751	0.0054	0.0331	0.745	0.0176	0.0126		0.0367	0.0339	0.145	0.12		1.9932	5.29647	1.58732	10.0629	3.40128	2.02043		2.59233	2.92844	1.32854	1.9045		0.71093	0.513273	0.76699	0.414416	0.594926	0.707722		0.6513	0.625363	0.813865	0.721801
0.005	0.0372	0.0399	0.396	0.0105	0.1284		0.0391	0.2436	0.058	0.1		1.31153	0.939832	2.19319	6.53701	1.55083	4.49291		7.70801	6.62691	1.32707	1.23683		0.817369	0.913399	0.688629	0.478503	0.772958	0.542211		0.452929	0.476329	0.814166	0.833504
0.0464	0.0254	0.0321	0.496	0.0811	0.0647		0.0333	0.0434	0.054	0.13		1.694	2.33931	1.61105	13.5785	5.33898	1.46784		2.40922	3.89196	1.15411	1.26464		0.750538	0.673982	0.763204	0.375025	0.511907	0.78726		0.667399	0.568794	0.852959	0.827348
0.0714	0.1319	0.0239	0.403	0.0053	0.1004		0.0344	0.0248	0.015	0.22		4.18397	1.69527	0.881434	7.80617	0.923397	2.43115		1.68264	1.13868	2.39748	1.59191		0.555241	0.750351	0.933142	0.451023	0.918787	0.665386		0.752225	0.856796	0.668486	0.766252
0.0576	0.042	0.0501	0.348	0.0454	0.1159		0.0259	0.0458	0.064	0.04		5.03801	2.20464	3.17816	4.60789	2.98108	3.38911		3.52353	1.17441	1.6894	1.13787		0.521905	0.687435	0.608535	0.537663	0.62166	0.595638		0.587965	0.848018	0.75122	0.856999
0.0706	0.035	0.055	0.307	0.0133	0.0152		0.0187	0.0863	0.057	0.18		1.76115	4.15808	3.18382	2.95548	1.81335	2.33481		1.65019	2.5389	1.11446	1.6593		0.740876	0.556391	0.608174	0.62345	0.733697	0.674415		0.757122	0.655836	0.862957	0.755734
0.0092	0.1134	0.0392	0.599	0.0168	0.0139		0.0113	0.0115	0.035	0.1		1.6424	3.54019	2.03184	10.4608	1.54637	1.79846		4.51919	1.05114	1.17337	2.22388		0.758318	0.587042	0.706395	0.409094	0.773701	0.735716		0.541158	0.87995	0.848268	0.685447
0.229	0.0117	0.1279	0.079	0.0169	0.0086		0.063	0.0897	0.015	0.08		3.96436	4.21547	7.4515	1.79756	1.64269	2.08823		4.96544	2.98792	1.54436	1.9793		0.56531	0.553854	0.458068	0.73584	0.758274	0.699979		0.524435	0.621185	0.774036	0.712591
0.0052	0.0174	0.0731	0.19	0.0253	0.0685		0.0854	0.006	0.026	0.03		1.27677	2.77455	4.6743	2.97764	2.84427	5.02567		4.19107	1.40724	1.03599	1.75938		0.824721	0.636717	0.535105	0.621899	0.631472	0.522331		0.554927	0.798402	0.884216	0.741124
0.0496	0.0226	0.0315	0.066	0.0585	0.0202		0.0261	0.3544	0.094	0.17		2.01748	1.05614	2.38208	2.5121	2.022	1.23391		5.12555	11.2761	0.877962	1.94354		0.708067	0.878558	0.669924	0.658161	0.70754	0.834161		0.518916	0.398986	0.93437	0.716935
0.1179	0.0265	0.0743	0.071	0.0106	0.0094		0.083	0.0613	0.018	0.02		1.56227	1.50029	4.43917	1.67202	0.990578	0.990737		7.35384	2.63047	0.990012	0.738631		0.771067	0.781541	0.54439	0.753813	0.897528	0.89748		0.460087	0.648136	0.897699	0.989772
0.0147	0.0985	0.0486	0.053	0.013	0.0137		0.0156	0.0544	0.016	0.03		1.73836	1.12785	3.19319	3.70403	2.58253	3.50294		1.54356	6.38955	1.15411	1.37285		0.7441	0.859529	0.607579	0.578255	0.652122	0.589115		0.774169	0.482156	0.852959	0.805014
0.1476	0.0123	0.0994	0.748	0.0058	0.1776		0.0216	0.0213	0.07	0.08		2.6007	1.79463	5.93561	16.5925	1.09785	4.50238		2.02069	2.32225	1.53922	1.35322		0.6506	0.73624	0.494147	0.350784	0.867289	0.541831		0.707692	0.675628	0.774896	0.808887
0.0275	0.0049	0.1973	0.544	0.0199	0.1654		0.0647	0.069	0.053	0.45		3.0097	3.20901	8.17345	9.7691	2.12121	3.28062		2.88428	2.18539	1.1115	3.58975		0.619683	0.606578	0.444163	0.418529	0.696331	0.602133		0.628539	0.689448	0.863723	0.584327
0.03469	0.064	0.1665	0.143	0.0279	0.0197		0.0093	0.0683	0.005	0.2		2.19348	1.01807	5.0684	2.70713	1.75722	3.52453		4.34318	6.78777	1.03753	2.2998		0.688599	0.889375	0.52086	0.641959	0.741428	0.587909		0.548371	0.472536	0.88378	0.67782
0.028	0.2411	0.0219	0.142	0.0148	0.0211		0.0376	0.0083	0.015	0.04		3.18109	1.24089	1.65045	2.7454	3.19728	3.38993		3.84039	1.4363	1.01144	0.989651		0.608348	0.832594	0.757083	0.638963	0.60732	0.59559		0.571328	0.792981	0.891315	0.897808
0.0423	0.0329	0.0449	0.452	0.011	0.0066		0.0202	0.0722	0.099	0.04		1.33202	3.5929	1.49064	4.88073	6.54192	2.55513		2.8741	2.92294	2.54848	0.854897		0.813156	0.584156	0.783226	0.527452	0.478383	0.654445		0.629279	0.625755	0.655014	0.942699
0.0379	0.0138	0.0516	0.332	0.0138	0.1444		0.0324	0.0136	0.046	0.02		2.52991	0.99062	2.83269	4.50438	2.12815	4.91821		1.89678	1.23039	1.53227	0.80191		0.656613	0.897515	0.632331	0.54175	0.695574	0.526108		0.722778	0.834954	0.776067	0.963021
0.1781	0.0559	0.0098	0.306	0.0104	0.247		0.041	0.0073	0.091	0.04		2.22289	1.47735	0.911511	2.63473	1.1524	3.49779		4.61492	2.0886	2.52963	0.854897		0.685548	0.785566	0.922763	0.647787	0.85338	0.589404		0.53739	0.699938	0.656637	0.942699
0.1684	0.1106	0.0834	0.485	0.0396	0.0227		0.0086	0.0208	0.036	0.14		4.84963	1.67824	2.89201	11.5401	1.77268	1.1962		2.55075	1.94162	1.2809	1.47791		0.528577	0.75288	0.627978	0.39592	0.739266	0.842837		0.654819	0.717171	0.823833	0.785467
0.0545	0.0034	0.0923	0.357	0.0315	0.087		0.027	0.1246	0.055	0.04		4.56611	1.50316	4.40771	4.8997	3.02861	1.30592		2.38557	8.48286	1.4266	1.41656		0.539298	0.781044	0.545682	0.52677	0.618391	0.818538		0.669597	0.438696	0.794773	0.796647
0.0086	0.0112	0.0261	0.547	0.0149	0.1544		0.0359	0.0521	0.033	0.1		2.02409	2.35533	2.21551	7.63916	1.33081	2.25515		2.07288	2.33295	0.967477	1.17841		0.707296	0.67245	0.686309	0.454286	0.813403	0.682264		0.701702	0.674594	0.904616	0.847056
0.0993	0.0099	0.0203	0.551	0.0555	0.0544		0.0247	0.0059	0.092	0.16		5.81266	1.57581	1.59544	8.45225	1.87633	1.66627		2.24202	7.15011	1.13788	1.41873		0.497606	0.768852	0.765685	0.439225	0.725395	0.754679		0.683593	0.464415	0.856995	0.796241
0.0115	0.0122	0.0586	0.16	0.0209	0.096		0.0363	0.0398	0.025	0.08		2.50495	2.33459	2.52205	3.25144	1.41111	0.939738		2.64977	2.20422	1.77936	1.08121		0.658786	0.674435	0.657294	0.603928	0.797671	0.91343		0.646559	0.687478	0.73834	0.871713
0.0178	0.0747	0.2011	0.518	0.0605	0.1265		0.2225	0.038	0.091	0.26		1.32772	1.81759	6.54251	9.91668	2.9896	6.87541		9.81945	3.75997	1.35473	1.72364		0.814034	0.733126	0.478369	0.416443	0.621069	0.47052		0.417813	0.575373	0.808586	0.746212
0.0237	0.0241	0.0178	0.532	0.0218	0.0712		0.0297	0.2778	0.056	0.06		1.53099	1.28273	1.82128	5.78329	1.297	1.365		4.72743	3.765	1.03389	1.4149		0.776283	0.823441	0.73263	0.498447	0.820409	0.806554		0.533092	0.575117	0.884816	0.796958
0.0378	0.0258	0.0291	0.718	0.0641	0.0642		0.0203	0.0235	0.1	0.02		3.56488	2.05492	0.934769	9.81692	5.30634	1.58298		2.03844	5.235	2.64276	1.17292		0.585683	0.703741	0.915046	0.417849	0.512955	0.76769		0.705632	0.515274	0.64713	0.848376
0.005	0.0626	0.0543	0.493	0.0277	0.1217		0.0333	0.0466	0.056	0.05		0.980255	2.79239	2.02143	4.87612	2.71124	1.33063		3.14872	1.92029	1.47208	1.06862		0.900667	0.635359	0.707606	0.527618	0.641635	0.813439		0.610426	0.719817	0.786503	0.875124
0.0069	0.0809	0.0356	0.392	0.1133	0.3765		0.0307	0.0267	0.064	0.03		2.58904	2.12576	2.19342	6.41734	3.43732	3.40524		2.4048	4.05536	1.01807	1.37285		0.651575	0.695835	0.688606	0.481459	0.59284	0.594696		0.667808	0.561049	0.889375	0.805014
0.0114	0.016	0.0243	0.262	0.0321	0.089		0.0292	0.1258	0.011	0.2		1.70378	1.96673	1.88335	2.99468	4.4802	3.2136		2.43984	4.14561	1.88077	1.46615		0.7491	0.714105	0.724492	0.620718	0.542723	0.60629		0.664595	0.556948	0.724823	0.787562
0.0091	0.0141	0.0919	0.415	0.0354	0.0073		0.0693	0.0224	0.143	0.03		2.72324	1.14468	2.5306	6.11747	1.147	1.44583		3.77554	1.57759	1.1532	1.67692		0.640692	0.855296	0.656553	0.4892	0.854719	0.791234		0.574581	0.768563	0.853185	0.753078
0.1063	0.0098	0.1184	0.12	0.0086	0.0111		0.0121	0.0179	0.04	0.03		1.76931	3.3399	3.72333	1.80127	2.08823	1.01164		3.20448	1.17238	0.943269	1.30305		0.739735	0.598549	0.577254	0.735335	0.699979	0.891256		0.606865	0.848506	0.912289	0.819137
0.0302	0.054	0.324	0.619	0.0086	0.0178		0.0537	0.0926	0.061	0.61		5.45973	1.6365	14.1004	7.60415	2.08823	1.48077		4.08646	4.23562	1.50569	1.83545		0.508105	0.759227	0.37034	0.454982	0.699979	0.784961		0.559623	0.552974	0.780608	0.730741
0.0206	0.0532	0.0463	0.2	0.01	0.0862		0.0179	0.0203	0.005	0.05		1.22833	2.10589	1.5699	2.10749	2.71509	5.57302		2.4705	1.13851	1.03753	1.15641		0.835423	0.698017	0.769815	0.69784	0.641332	0.504639		0.661835	0.856838	0.88378	0.852393
0.2056	0.0074	0.0978	0.096	0.0366	0.1092		0.0258	0.0219	0.211	0.04		3.48254	2.03253	5.45703	1.88548	3.00686	1.61897		1.8562	1.96571	1.17238	1.24448		0.590263	0.706315	0.508189	0.72422	0.619878	0.761958		0.728008	0.714229	0.848505	0.831793
0.021	0.0605	0.0826	0.209	0.0067	0.0777		0.0087	0.058	0.062	0.06		1.35262	1.10044	3.07029	5.11575	1.30644	1.35837		1.83661	3.67667	1.3683	1.92216		0.809007	0.866608	0.61558	0.519248	0.81843	0.807864		0.730588	0.579686	0.805905	0.719583
0.0103	0.0165	0.0905	0.428	0.0569	0.0854		0.0265	0.1003	0.028	0.04		1.25497	0.914217	1.58378	5.0597	1.07844	1.77859		1.41994	2.25451	0.950282	1.19038		0.829468	0.921852	0.767561	0.521158	0.872459	0.738446		0.796014	0.682328	0.910039	0.844208
0.0237	0.0132	0.0851	0.258	0.0331	0.0561		0.0284	0.0205	0.038	0.05		2.30372	3.53758	3.92801	5.73059	2.53726	2.46494		2.15617	1.03854	0.900677	1.29691		0.677435	0.587186	0.567048	0.499971	0.655978	0.662332		0.692548	0.883492	0.926448	0.820429
0.0624	0.0763	0.0097	0.692	0.0165	0.0799		0.0394	0.0272	0.016	0.04		3.28437	5.53499	1.32473	9.01189	0.997279	2.55064		3.17652	1.75792	1.15411	1.60382		0.601903	0.505792	0.814645	0.429938	0.895513	0.654829		0.60864	0.74133	0.852959	0.76435
0.1435	0.0332	0.0458	0.593	0.0279	0.1429		0.0175	0.1089	0.054	0.05		2.39073	1.43657	1.22333	8.31782	2.55799	7.72084		1.76142	1.80218	1.19739	2.68807		0.669115	0.792931	0.836558	0.441578	0.654201	0.452678		0.740838	0.73521	0.842557	0.643473
0.0071	0.1699	0.0622	0.192	0.0331	0.0281		0.022	0.0226	0.103	0.19		5.5728	2.09026	3.04589	4.45505	1.89877	2.9934		1.44697	0.985754	0.980735	1.6714		0.504646	0.699752	0.617219	0.543742	0.722526	0.620806		0.791027	0.89899	0.90052	0.753906
0.0152	0.0106	0.0657	0.415	0.0064	0.0258		0.0328	0.1722	0.021	0.03		1.12551	2.85479	3.77234	6.05098	2.13724	1.49804		3.48875	2.63239	1.14169	1.44509		0.860123	0.630695	0.574743	0.490986	0.694586	0.781934		0.589912	0.647979	0.856042	0.79137
0.0518	0.0052	0.1612	0.177	0.0067	0.1201		0.0237	0.0061	0.23	0.1		2.2761	5.71173	9.66303	2.27184	1.5021	5.0678		3.09616	0.836118	1.34545	1.26675		0.680164	0.50052	0.420055	0.680589	0.781228	0.52088		0.61386	0.949704	0.810441	0.826888
0.0311	0.0452	0.1634	0.128	0.0338	0.0426		0.0042	0.0198	0.032	0.45		1.23821	1.25603	3.48798	2.65107	2.73293	1.65594		1.76372	1.03378	0.920678	2.23511		0.833193	0.829236	0.589956	0.646453	0.639933	0.756245		0.740516	0.884846	0.91969	0.684297
0.0205	0.0442	0.1184	0.229	0.0124	0.0087		0.0201	0.2961	0.01	0.04		3.03225	0.890176	5.56817	4.06927	1.48006	2.25894		1.52567	4.35073	0.770484	1.19038		0.618143	0.930077	0.504785	0.560409	0.785087	0.681882		0.777184	0.548054	0.97594	0.844208
0.03	0.0086	0.1268	0.412	0.0274	0.0088		0.0638	0.0269	0.2	0.39		3.6705	2.08823	3.54431	5.36759	1.91456	3.21404		2.4917	3.26643	1.26651	1.46917		0.58001	0.699979	0.586814	0.510996	0.720534	0.606262		0.659952	0.603003	0.82694	0.787022
0.0123	0.0123	0.1001	0.11	0.0467	0.0347		0.0168	0.0247	0.026	0.4		1.77929	1.02085	6.63811	5.27419	2.56898	1.37867		2.04456	1.07766	1.73483	1.40944		0.73835	0.888566	0.476061	0.513995	0.653267	0.803879		0.704928	0.872672	0.744603	0.797985
0.00049	0.0282	0.3709	0.364	0.0118	0.0082		0.0238	0.0214	0.076	0.82		4.15307	1.05631	13.783	8.71218	2.49555	2.80568		2.41479	2.42838	1.3811	2.89644		0.556614	0.87851	0.373161	0.434812	0.659612	0.634354		0.666885	0.665639	0.803408	0.627658
0.0088	0.0261	0.1278	0.366	0.0286	0.1462		0.0285	0.2622	0.033	0.06		1.48759	0.965146	7.13395	4.3078	1.93584	1.93736		3.69977	10.4436	1.02121	1.7068		0.783761	0.905343	0.464766	0.549869	0.717884	0.717696		0.578477	0.409318	0.888462	0.748657
0.0057	0.0438	0.5625	0.088	0.1482	0.0438		0.0026	0.0527	0.099	0.25		6.15024	2.92042	27.6688	1.44868	7.32699	1.44901		3.1616	4.67057	0.98266	1.33179		0.48833	0.625935	0.295811	0.790716	0.460648	0.790654		0.609596	0.535247	0.899932	0.813203
0.0277	0.0261	0.0998	0.054	0.0592	0.019		0.0329	0.0173	0.037	0.04		3.22384	1.38397	5.31872	3.13349	2.74809	1.209		2.5682	2.48929	1.10243	1.47726		0.605647	0.802852	0.512557	0.611413	0.638755	0.839852		0.653333	0.660164	0.866084	0.785582
0.0047	0.0472	0.4143	0.042	0.0168	0.0068		0.0236	0.0339	0.105	0.37		1.75686	3.01645	10.752	1.63891	1.04681	1.66627		1.50823	2.32469	1.23302	1.24894		0.741478	0.61922	0.405366	0.758856	0.881159	0.754679		0.780169	0.675392	0.834361	0.830802
0.0346	0.032	0.2602	0.057	0.0241	0.1318		0.0296	0.0282	0.026	0.25		1.52768	1.40369	13.8463	2.19245	1.71683	5.90352		3.04916	1.32486	1.03599	1.36594		0.776843	0.799075	0.372592	0.688706	0.747197	0.49504		0.616998	0.814618	0.884216	0.806369
0.0294	0.0151	0.0964	0.295	0.0655	0.0178		0.0315	0.0066	0.173	0.23		1.58248	5.41889	4.10809	3.53846	2.95263	3.32528		1.75267	2.86143	1.54487	1.45649		0.76777	0.509379	0.558638	0.587137	0.62365	0.599425		0.742069	0.630207	0.77395	0.789299
0.0971	0.1671	0.1689	0.232	0.0087	0.0095		0.0279	0.0913	0.016	0.06		2.86612	3.8497	7.90512	3.85527	1.47049	2.29923		1.75722	4.8101	0.972248	0.969883		0.629863	0.570867	0.449133	0.570593	0.786787	0.677875		0.741428	0.530021	0.903133	0.903867
0.0228	0.016	0.2394	0.03	0.0425	0.037		0.0375	0.0229	0.042	0.23		2.29179	1.25298	4.69687	1.44509	4.17561	2.19513		2.86426	1.90147	1.23133	1.20638		0.678609	0.829906	0.534246	0.79137	0.555611	0.688426		0.629999	0.722183	0.834742	0.840457
0.21722	0.0412	0.0247	0.14	0.0197	0.0247		0.0286	0.2469	0.05	0.07		4.77499	2.90502	1.72693	2.2868	2.86558	1.82285		1.93584	8.66927	1.06862	1.29236		0.531317	0.627039	0.745738	0.679102	0.629903	0.732421		0.717884	0.435529	0.875124	0.82139
0.0307	0.0219	0.0249	0.123	0.0191	0.0095		0.039	0.0189	0.053	0.08		1.92291	1.85653	1.79368	1.65098	1.02969	0.853722		2.64817	1.96056	1.33618	1.66741		0.719489	0.727964	0.736369	0.757002	0.886016	0.943131		0.646689	0.714854	0.812311	0.754508
0.0619	0.095	0.0308	0.469	0.0193	0.0217		0.0085	0.0818	0.031	0.22		3.12072	2.00908	1.05114	5.76371	3.49158	1.14556		1.3695	3.59292	1.15723	1.35552		0.612246	0.709052	0.879949	0.499011	0.589753	0.855076		0.805669	0.584155	0.852192	0.808431
0.0378	0.0722	0.0483	0.094	0.0147	0.1188		0.1213	0.0197	0.262	0.12		1.64734	3.40536	3.05342	1.96657	2.17117	4.77766		9.54943	1.1246	1.30745	1.25917		0.757559	0.594689	0.616712	0.714126	0.69095	0.531218		0.421714	0.860355	0.818219	0.828546
0.04425	0.0346	0.036	0.076	0.0426	0.0189		0.0579	0.2036	0.066	0.03		1.4938	1.14257	3.68213	1.3811	2.06823	1.31342		2.31406	6.54981	2.09762	1.23567		0.782673	0.855822	0.579399	0.803408	0.702228	0.816976		0.676425	0.478191	0.698932	0.833765
0.0874	0.0279	0.1682	0.188	0.0407	0.0067		0.014	0.1072	0.085	0.09		3.65001	2.55799	5.29144	2.73287	2.88082	1.5021		2.22677	2.80399	1.75329	1.38501		0.581094	0.654201	0.513436	0.639938	0.62879	0.781228		0.68515	0.634481	0.741981	0.802652
0.0375	0.0669	0.0586	0.043	0.0334	0.0638		0.0241	0.0792	0.043	0.81		2.83439	1.78238	4.4371	3.52864	2.30029	4.26897		1.44629	1.87865	1.17473	2.48303		0.632204	0.737923	0.544475	0.587681	0.677772	0.551531		0.79115	0.725096	0.84794	0.660719
0.0045	0.0455	0.1744	0.102	0.0448	0.0878		0.0138	0.2	0.05	0.12		1.98002	2.96799	7.41438	3.91669	1.61545	1.84674		2.29178	1.57339	1.29691	1.34067		0.712504	0.622572	0.458831	0.567594	0.762511	0.729249		0.678609	0.769247	0.820429	0.811404
0.03554	0.0559	0.3001	0.192	0.0772	0.0327		0.0934	0.3278	0.149	0.23		4.04571	2.02655	16.0388	4.41005	1.83607	1.34423		4.23354	1.87733	1.19038	1.32751		0.561495	0.70701	0.354775	0.545586	0.730658	0.810686		0.553065	0.725266	0.844207	0.814075
0.0975	0.0306	0.0411	0.251	0.0436	0.055		0.0543	0.076	0.023	0.09		6.23998	2.52426	2.14354	2.35142	1.64244	1.4266		3.18196	2.57934	1.58794	1.63955		0.485978	0.657102	0.693906	0.672823	0.758312	0.794773		0.608293	0.652391	0.766889	0.758757
0.0314	0.055	0.0595	0.146	0.0211	0.0056		0.0208	0.0366	0.077	0.28		1.772	1.57754	3.24807	2.6734	2.49793	1.61545		2.05809	0.970899	1.27209	1.46937		0.73936	0.768572	0.604137	0.644648	0.659403	0.762511		0.703379	0.903551	0.825731	0.786986
0.0811	0.0296	0.1209	0.074	0.04	0.0167		0.0159	0.0672	0.025	0.16		3.55078	1.72255	4.42697	1.22721	2.51742	1.45321		2.60064	5.96193	1.05195	1.44264		0.586457	0.746369	0.54489	0.835677	0.657697	0.789893		0.650605	0.493418	0.879724	0.791817
0.0274	0.0237	0.0715	0.203	0.0287	0.03		0.0336	0.1174	0.057	0.07		1.70606	2.19972	1.74029	2.54805	1.01983	1.30305		10.1855	3.05294	0.997931	1.07342		0.748766	0.687947	0.743824	0.65505	0.888864	0.819137		0.412747	0.616744	0.895318	0.873819
0.0183	0.0313	0.0622	0.127	0.0195	0.0255		0.0255	0.0529	0.092	0.12		4.06405	1.46717	3.43265	1.8951	1.84177	1.07702		2.43513	1.2477	1.13788	1.45471		0.560649	0.787379	0.593109	0.722992	0.729904	0.872843		0.665024	0.831076	0.856995	0.789621
0.0523	0.0086	0.0123		0.0284	0.077		0.0083	0.0086	0.071	0.22		4.06087	2.80565	1.37158		2.25723	3.75085		1.61564	1.33784	1.67202	1.39317		0.560796	0.634356	0.805263		0.682055	0.575839		0.762482	0.811976	0.753813	0.801081
0.0491	0.0181	0.1772		0.059	0.0326		0.0164	0.0847	0.108	0.08		2.1471	1.2371	8.94669		3.22279	1.48993		2.44448	2.17177	1.22052	1.28139		0.693522	0.833444	0.43098		0.605713	0.783349		0.664174	0.690885	0.837199	0.823729
0.0568	0.147	0.1097		0.0107	0.0105		0.0153	0.0055	0.042	0.14		2.53494	6.09458	6.23694		1.64777	2.25756		2.15081	1.67473	1.28486	1.27437		0.656178	0.489812	0.486057		0.757492	0.682022		0.693122	0.753406	0.822985	0.825238
0.0467	0.0074	0.0295		0.0523	0.0308		0.0378	0.1535	0.033	0.21		2.07472	12.7891	2.39047		1.32377	2.70504		2.26917	2.67103	1.25605	1.54995		0.701495	0.382587	0.669139		0.814843	0.642125		0.680856	0.644839	0.829231	0.773104
0.154	0.0305	0.0291		0.0046	0.015		0.0272	0.0385	0.046	0.04		2.53698	1.54515	1.31328		1.22581	2.39748		2.69134	1.22826	1.26255	1.60382		0.656002	0.773905	0.817005		0.835993	0.668486		0.643213	0.835438	0.827805	0.76435
0.00704	0.171	0.0773		0.0218	0.0583		0.0249	0.0176	0.021	0.15		3.3813	5.73108	4.26003		2.8782	1.91958		1.99281	3.40128	2.13781	1.4073		0.596096	0.499956	0.551916		0.628981	0.719905		0.710977	0.594926	0.694525	0.798391
0.0534	0.0128	0.1699		0.0033	0.0103		0.0099	0.1134	0.099	0.09		1.44729	0.848466	10.9329		1.96257	1.95594		1.27175	5.24351	0.98266	1.15827		0.790969	0.945075	0.403118		0.71461	0.715417		0.825804	0.514996	0.899932	0.851937
0.0991	0.118	0.1464		0.0077	0.0039		0.0391	0.117	0.078	0.14		1.95361	2.974	7.74047		3.18188	0.914705		2.5438	5.62849	1.23968	1.34835		0.715701	0.622153	0.452295		0.608298	0.921688		0.655415	0.502976	0.832865	0.809861
0.04907	0.0772	0.1376		0.0458	0.0618		0.0189	0.0047	0.075	0.31		1.81063	2.67277	10.158		4.59138	1.75956		1.40949	3.96295	1.84971	1.55777		0.734064	0.644699	0.413119		0.538307	0.741099		0.797977	0.565377	0.728858	0.771809
0.0495	0.0186	0.1103		0.0156	0.0039		0.0637	0.0278	0.311	0.13		1.84045	1.45532	6.75512		1.54356	3.85575		3.19678	1.21988	1.98849	2.14908		0.730078	0.78951	0.473296		0.774169	0.570569		0.607351	0.837346	0.711492	0.693309
0.0172	0.0072	0.5787		0.0228	0.0081		0.044	0.0295	0.087	0.08		2.67568	2.4044	13.5109		2.25598	1.89977		2.00878	1.3476	1.11358	1.70979		0.644466	0.667845	0.375649		0.68218	0.722399		0.709088	0.81001	0.863186	0.74822
0.0649	0.0537	0.0164		0.1084	0.0104		0.0292	0.06	0.059	0.17		1.59079	1.65484	1.50686		4.18328	2.51025		2.33529	3.51876	1.07824	2.1777		0.766431	0.756413	0.780405		0.555271	0.658322		0.674368	0.588231	0.872515	0.690258
0.05676	0.1028	0.1893		0.0347	0.0335		0.0551	0.1248	0.081	0.18		1.86136	2.40871	8.73529		4.79995	1.62227		6.49136	2.78876	0.99443	1.73359		0.727335	0.667445	0.434429		0.530394	0.761442		0.479622	0.635634	0.896367	0.744781
0.01478	0.0244	0.2079		0.0339	0.0105		0.0115	0.1161	0.031	0.06		3.47354	1.03532	8.03937		2.32469	4.89283		8.86766	2.18809	1.2857	1.4149		0.590772	0.884408	0.446619		0.675392	0.527017		0.432256	0.689164	0.822806	0.796958
0.0665	0.0005	0.073		0.025	0.0097		0.0089	0.0543	0.973	0.09		8.25425	8.68829	5.53457		2.65607	1.64146		4.74236	2.14773	1.71268	1.60142		0.442709	0.435211	0.505805		0.646047	0.758462		0.532533	0.693453	0.7478	0.764731
0.025	0.0032	0.0106		0.0192	0.0142		0.0211	0.0599	0.011	0.06		2.84724	0.823111	1.52171		1.01899	3.47318		1.57304	4.05927	4.16102	1.55629		0.631252	0.954681	0.777858		0.889106	0.590793		0.769304	0.560869	0.55626	0.772053
0.0643	0.0659	0.1107		0.0245	0.0068		0.0689	0.0297	0.056	0.09		2.50377	2.71347	4.92371		1.66123	3.34008		7.14918	1.19442	1.42355	1.41963		0.65889	0.64146	0.525912		0.755442	0.598538		0.464436	0.843255	0.79534	0.796073
0.0444	0.0334	0.1086		0.0228	0.2138		0.0068	0.0134	0.115	0.11		1.17417	1.22614	5.79559		1.71286	1.84421		1.2683	2.09201	1.07646	1.59551		0.848073	0.835918	0.498094		0.747775	0.729582		0.826553	0.699556	0.872994	0.765675
0.0704	0.0345	0.0759		0.0303	0.0055		0.0055	0.1548	0.062	0.06		1.94325	2.06972	3.93705		1.21132	1.02849		1.02849	2.24351	0.976416	1.81235		0.716971	0.70206	0.566614		0.839314	0.88636		0.88636	0.683441	0.901847	0.733832
0.025	0.0016	0.1145		0.0244	0.0042		0.0533	0.0151	0.139	0.47		1.89622	4.27449	2.817		3.64834	1.47042		5.01118	1.77749	1.10618	1.79373		0.72285	0.551293	0.633503		0.581183	0.786799		0.522835	0.738599	0.865106	0.736363
0.09196	0.0575	0.085		0.0054	0.011		0.0086	0.0471	0.106	0.31		1.48372	3.14696	4.30615		2.64226	2.24388		1.50489	2.44742	1.10078	2.45525		0.784441	0.61054	0.549939		0.647171	0.683405		0.780746	0.663908	0.866519	0.663201
0.0264	0.0201	0.0491		0.0108	0.0557		0.0268	0.085	0.035	0.24		1.27756	1.73345	4.53901		2.13388	1.08474		2.20461	2.72773	0.907838	2.59898		0.824549	0.744801	0.540369		0.694951	0.870768		0.687438	0.64034	0.924006	0.650743
0.2223	0.0287	0.1259		0.0295	0.0334		0.0347	0.117	0.072	0.12		7.1544	2.31228	8.67644		2.28804	2.39481		4.65302	2.15456	1.22156	2.7395		0.464323	0.676598	0.435409		0.678979	0.668735		0.535919	0.692721	0.836962	0.639421
0.1098	0.0323	0.0383		0.0174	0.0179		0.0405	0.2222	0.178	0.07		4.76095	1.51774	2.46841		1.33863	1.08449		1.90349	2.46886	1.4593	1.29236		0.531838	0.778536	0.662021		0.811815	0.870835		0.721928	0.661981	0.788792	0.82139
0.03081	0.1429	0.0152		0.0204	0.0053		0.051	0.0487	0.068	0.07		2.47961	3.97341	1.07728		1.90209	1.54628		3.15297	1.58256	1.21165	1.29236		0.661023	0.56488	0.872772		0.722106	0.773715		0.610152	0.767758	0.839239	0.82139
0.0112	0.004	0.0472		0.099	0.0095		0.0604	0.0262	0.116	0.05		1.15638	2.30822	2.75805		2.69642	1.54031		2.43871	1.79996	1.15789	1.44835		0.852402	0.676994	0.637985		0.642809	0.774715		0.664698	0.735513	0.852032	0.790775
0.0444	0.0442	0.0519		0.0048	0.1801		0.0198	0.135	0.009	0.04		1.48949	2.20894	3.3922		1.88521	3.9288		1.90037	1.92678	1.08076	1.30019		0.783427	0.686989	0.595457		0.724255	0.56701		0.722323	0.719007	0.871836	0.819738
0.0361	0.0073	0.1044		0.0407	0.1838		0.0197	0.4452	0.05	0.07		2.38669	2.8982	7.2551		3.70934	3.60823		2.86558	8.37548	1.06862	1.25398		0.669492	0.62753	0.462164		0.577979	0.583328		0.629903	0.440563	0.875124	0.829687
0.2642	0.0541	0.059		0.0377	0.0306		0.051	0.0165	0.035	0.03		1.09377	1.91425	2.98897		2.45663	1.94433		4.00024	3.66264	1.00862	1.10795		0.868364	0.720573	0.621112		0.663078	0.716838		0.563615	0.580425	0.892144	0.864645
0.0309	0.0202	0.0304		0.052	0.0212		0.0952	0.0064	0.014	0.03		3.08723	2.44376	1.96999		1.54217	3.19814		3.55543	4.6058	0.962519	1.59708		0.614452	0.664239	0.713711		0.774403	0.607265		0.586202	0.537744	0.906166	0.765424
0.0673	0.0547	0.2865		0.0243	0.1376		0.0185	0.1036	0.178	0.05		8.16754	1.99197	2.7224		3.08318	3.46508		1.37083	1.48415	1.24507	1.97244		0.44427	0.711076	0.640757		0.614721	0.591253		0.805408	0.784365	0.831661	0.713416
0.00679	0.0314	0.0243		0.0167	0.0127		0.0399	0.0082	0.006	0.04		1.52319	1.60599	3.08318		1.05939	1.83181		5.01078	4.394	1.02588	1.60382		0.777605	0.764006	0.614721		0.877659	0.731225		0.522848	0.546249	0.887113	0.76435
0.0341	0.0275	0.0291		0.0297	0.0091		0.0233	0.0235	0.078	0.06		2.54482	1.39317	3.28273		2.67957	1.05714		3.35351	1.70715	1.0724	1.50816		0.655328	0.801081	0.602004		0.644153	0.878282		0.597738	0.748606	0.874096	0.78018
0.0629	0.0217	0.0963		0.0352	0.0154		0.0131	0.0053	0.027	0.13		1.46081	1.22546	4.25384		4.52177	1.97828		2.93388	2.74291	1.29324	1.71403		0.78852	0.836074	0.552184		0.541055	0.712714		0.624976	0.639156	0.821203	0.747604
0.145	0.0135	0.0652		0.0106	0.1028		0.0401	0.0701	0.285	0.05		3.71262	1.90662	4.636		1.84679	7.57987		2.50488	3.76836	1.27759	1.39663		0.577809	0.721533	0.536574		0.729242	0.455467		0.658792	0.574946	0.824544	0.800418
0.029	0.0226	0.0506		0.0489	0.0849		0.0355	0.0112	0.028	0.05		1.63459	1.37116	4.16793		2.72852	3.46526		1.79845	1.50394	0.950282	1.5556		0.759524	0.805345	0.555952		0.640278	0.591242		0.735718	0.78091	0.910039	0.772168
0.0624	0.0657	0.1416		0.0416	0.03		0.0301	0.0272	0.015	1.74		7.38571	3.69034	2.34184		2.49369	1.10795		2.3974	1.2743	0.922248	5.22662		0.459424	0.578969	0.673739		0.659777	0.864645		0.668493	0.825254	0.919168	0.51555
0.4486	0.0047	0.0144		0.037	0.0255		0.0014	0.0191	0.202	0.06		5.5114	0.786627	2.42807		3.37213	1.80353		10.9043	2.30263	1.47872	1.08028		0.506513	0.969218	0.665667		0.596636	0.735026		0.40347	0.677542	0.785325	0.871966
0.0057	0.013	0.0759		0.0108	0.0172		0.0437	0.0124	0.094	0.2		1.37954	1.47275	5.99287		1.32412	1.8234		2.10918	2.63583	1.08998	1.75564		0.80371	0.786383	0.492568		0.81477	0.732347		0.697654	0.647697	0.86937	0.74165
0.0586	0.0321	0.0465		0.0189	0.068		0.0369	0.0096	0.075	0.03		2.87845	1.76686	2.43253		2.49268	2.13765		3.16939	4.39762	1.09235	1.17065		0.628962	0.740077	0.66526		0.659865	0.694542		0.609096	0.546099	0.86874	0.848924
0.0743	0.0784	0.0505		0.0078	0.0008		0.0128	0.1255	0.09	0.22		3.91812	1.91718	1.99731		6.66148	7.2132		2.47366	7.39783	1.92352	1.24664		0.567525	0.720205	0.710442		0.475504	0.463058		0.661552	0.459173	0.719414	0.831311
0.0166	0.0185	0.063		0.0132	0.0067		0.0017	0.0341	0.034	0.19		2.02509	1.57614	4.86411		2.32601	0.96759		1.1219	1.63793	1.12507	1.71915		0.707179	0.768799	0.528052		0.675264	0.90458		0.861047	0.759007	0.860237	0.74686
0.0524	0.0158	0.139		0.0279	0.0825		0.006	0.0862	0.069	0.05		1.48235	1.39193	9.20813		1.42868	2.34039		1.87303	2.0506	1.00232	1.34616		0.784683	0.801319	0.426862		0.794387	0.673878		0.72582	0.704235	0.894009	0.8103
0.11	0.03	0.0627		0.0461	0.0302		0.0395	0.0057	0.03	0.04		5.96132	2.11623	4.05193		2.03061	1.28585		2.15696	0.957585	1.10795	1.87821		0.493435	0.696878	0.561208		0.706538	0.822774		0.692464	0.90772	0.864645	0.725153
0.04361	0.0155	0.0338		0.0369	0.0143		0.007	0.0291	0.115	0.03		2.49267	1.03599	1.7429		2.47163	1.21715		2.83699	2.35137	1.15212	1.8445		0.659866	0.884219	0.743452		0.661734	0.837971		0.632011	0.672828	0.85345	0.729544
0.0397	0.0262	0.058		0.0569	0.0893		0.0141	0.0596	0.049	0.05		3.1389	1.45264	3.25288		4.39713	3.25265		1.36567	1.48071	0.984432	1.97244		0.611061	0.789995	0.60384		0.546119	0.603854		0.806422	0.784971	0.899392	0.713416
0.0168	0.0363	0.0312		0.0115	0.0354		0.0355	0.1087	0.055	0.02		1.96386	1.94743	3.08713		1.88201	2.49147		1.87552	4.61724	1.11253	2.10006		0.714454	0.716457	0.614459		0.724665	0.659973		0.7255	0.5373	0.863457	0.698662
0.01	0.0094	0.0539		0.0553	0.004		0.0081	0.0224	0.056	0.48		2.3595	1.41064	2.98107		1.71994	1.33578		4.88895	1.87894	2.0805	1.58074		0.672054	0.79776	0.621661		0.746746	0.812393		0.527156	0.725059	0.700844	0.768053
0.0737	0.0255	0.1099		0.0278	0.0541		0.0062	0.0072	0.029	0.05		4.25802	1.44986	4.71818		2.35571	1.79709		2.00438	3.63915	1.05875	1.66801		0.552003	0.7905	0.53344		0.672414	0.735904		0.709606	0.581671	0.877835	0.754417
0.0439	0.0281	0.0293		0.0442	0.0104		0.024	0.078	0.046	0.04		1.93367	5.46532	2.6401		4.80231	1.28525		2.37472	4.02801	0.941004	2.10337		0.718152	0.507932	0.647348		0.530307	0.822902		0.670616	0.562317	0.91302	0.698295
0.0432	0.1146	0.0724		0.0935	0.1556		0.0584	0.0203	0.038	0.2		1.61646	2.45356	5.83127		4.5864	1.52538		4.46755	1.92087	0.947255	1.59544		0.762352	0.663354	0.497076		0.538501	0.777233		0.543235	0.719744	0.911007	0.765685
0.0175	0.0733	0.1375		0.0193	0.0341		0.0277	0.1158	0.089	0.18		1.55397	2.53012	10.8729		2.39043	1.36174		2.9539	2.89412	1.4163	1.75884		0.772438	0.656594	0.403858		0.669143	0.807198		0.623561	0.627825	0.796695	0.741201
0.00946	0.0571	0.0564		0.0304	0.0023		0.0252	0.0268	0.054	0.04		1.25811	2.58515	4.07787		2.4525	5.88127		2.73854	6.0084	0.991437	1.19038		0.828777	0.651902	0.560015		0.66345	0.495664		0.639496	0.492143	0.897269	0.844208
0.0317	0.0203	0.0362		0.0474	0.0432		0.0528	0.0456	0.039	0.05		1.82825	1.80791	2.56814		3.45283	1.61026		2.48213	1.74135	0.992261	1.34616		0.731699	0.734433	0.653338		0.591951	0.763329		0.660799	0.743674	0.89702	0.8103
0.0174	0.0918	0.2082		0.0136	0.0026		0.0768	0.0211	0.18	0.02		1.19361	2.79827	10.0686		1.73423	1.24684		4.48059	2.63415	1.21756	1.17292		0.843444	0.634913	0.414337		0.744689	0.831267		0.542707	0.647835	0.837879	0.848376
0.0103	0.013	0.1018		0.0141	0.0034		0.035	0.1074	0.297	0.05		2.1451	1.47275	7.14763		1.36567	1.50316		3.89555	2.84256	1.50937	1.61115		0.693737	0.786383	0.464469		0.806422	0.781044		0.568619	0.631598	0.779973	0.763189
0.217	0.0055	0.0877		0.0239	0.1026		0.0181	0.4161	0.075	0.33		7.18293	1.43587	5.64731		2.27688	1.48009		3.21596	3.5369	1.02748	1.38909		0.463707	0.793059	0.502416		0.680086	0.785082		0.606141	0.587223	0.886652	0.801864
0.01194	0.0201	0.0487		0.0603	0.0109		0.0849	0.0107	0.151	0.07		3.434	1.73345	1.94648		1.90308	3.1617		6.61505	1.64777	1.11639	1.29236		0.593031	0.744801	0.716574		0.72198	0.609589		0.476614	0.757492	0.862459	0.82139
0.0921	0.0173	0.0422		0.054	0.1572		0.0051	0.0034	0.005	0.09		1.91965	3.15004	2.03324		2.44283	1.421		3.80417	3.19477	2.02642	1.96658		0.719896	0.610341	0.706232		0.664324	0.795816		0.573136	0.607478	0.707024	0.714124
0.0389	0.018	0.0208		0.0369	0.0034		0.0439	0.0062	0.088	0.14		1.45394	1.07247	2.5705		1.88462	4.3824		2.55867	1.31791	0.973941	1.82215		0.78976	0.874075	0.653138		0.72433	0.546731		0.654143	0.816047	0.90261	0.732514
0.0179	0.018	0.1242		0.0376	0.0895		0.0206	0.098	0.07	0.02		1.64937	0.990012	6.96845		1.17421	1.54406		1.75563	1.69547	0.911075	0.939105		0.757248	0.897699	0.468416		0.848065	0.774086		0.741651	0.750322	0.92291	0.913635
0.0462	0.065	0.1374		0.0103	0.0533		0.0123	0.0747	0.124	0.07		4.23557	5.6902	4.63704		0.932665	3.39015		2.48293	3.53181	1.05901	2.2332		0.552977	0.501151	0.536534		0.915733	0.595577		0.660728	0.587505	0.877765	0.684492
0.20848	0.0659	0.0254		0.0526	0.0101		0.0589	0.0487	1.019	0.16		5.08975	2.104	0.955402		2.80388	3.40634		3.48028	1.47219	1.35722	2.78025		0.52013	0.698226	0.90841		0.634489	0.594632		0.59039	0.786483	0.808092	0.636282
0.0746	0.0312	0.0191		0.0367	0.0595		0.0313	0.0459	0.203	0.08		5.01002	1.87026	1.68961		1.9835	4.02124		3.69595	2.41771	1.08766	2.12407		0.522875	0.726178	0.751188		0.712088	0.562632		0.578676	0.666617	0.869989	0.696019
0.0576	0.0205	0.0328		0.0132	0.0717		0.0273	0.0355	0.216	0.31		2.91046	2.37276	3.01372		1.55825	1.59522		5.98997	2.47745	1.20388	2.89855		0.626648	0.6708	0.619408		0.77173	0.765721		0.492647	0.661215	0.841039	0.627505
0.0991	0.0203	0.0231		0.0147	0.0292		0.0175	0.1565	0.411	0.11		5.41008	1.40031	1.76679		2.67044	2.13524		1.32338	10.8029	1.20553	1.49851		0.509655	0.799716	0.740087		0.644886	0.694804		0.814922	0.404729	0.840656	0.781851
0.0267	0.129	0.0415		0.0218	0.0115		0.0331	0.0849	0.166	0.05		2.25304	3.32661	2.50572		1.8736	1.16783		3.80612	3.20868	2.44699	1.29691		0.682477	0.599345	0.658719		0.725747	0.849607		0.573038	0.606599	0.663947	0.820429
0.0152	0.0332	0.0375		0.0575	0.0219		0.0128	0.0373	0.104	0.06		1.76736	2.14438	2.39317		2.21724	1.37084		3.29244	1.30856	1.06315	1.86672		0.740006	0.693815	0.668888		0.68613	0.805408		0.601411	0.817986	0.876624	0.726638
0.0059	0.041	0.0215		0.0325	0.0533		0.0156	0.0538	0.029	0.39		3.05208	3.76715	1.81725		3.30564	1.41782		2.21661	1.49095	1.25277	1.84697		0.616802	0.575007	0.733173		0.60061	0.796411		0.686195	0.78317	0.829953	0.729218
0.0681	0.0189	0.0374		0.0379	0.0122		0.1413	0.2685	0.029	0.04		3.07676	1.61545	2.14843		2.25721	2.33459		8.47831	6.74308	1.05875	1.47726		0.615148	0.762511	0.693379		0.682056	0.674435		0.438774	0.473578	0.877835	0.785582
0.0155	0.0347	0.0307		0.009	0.0301		0.0233	0.0276	0.049	0.11		4.88137	3.58401	2.50785		2.80955	2.19773		4.00094	0.978026	1.73678	1.25924		0.527429	0.584639	0.658532		0.634062	0.688155		0.563581	0.901351	0.744324	0.828529
0.0736	0.018	0.0682		0.0117	0.016		0.0805	0.3671	0.045	0.17		3.74384	1.07247	3.20307		1.12824	2.40776		3.23257	3.55658	0.983291	2.66604		0.576198	0.874075	0.606953		0.859429	0.667533		0.605102	0.586138	0.89974	0.645241
0.0041	0.1928	0.0179		0.0188	0.0785		0.0243	0.0871	0.13	0.13		1.8508	2.92567	1.92375		1.52624	1.60404		2.20254	2.8172	2.1853	1.90668		0.728715	0.62556	0.719385		0.777088	0.764315		0.687653	0.633488	0.689457	0.721525
0.0174	0.0063	0.049		0.0242	0.0556		0.0052	0.0528	0.06	0.03		1.22173	1.4776	3.05321		2.57706	3.90567		1.87354	2.70539	2.34129	1.59708		0.836922	0.785522	0.616726		0.652583	0.568127		0.725754	0.642097	0.673792	0.765424
0.0263	0.0161	0.1061		0.0467	0.0148		0.0349	0.0068	0.06	0.08		1.66004	1.44918	6.40762		2.6501	3.61382		2.86663	2.69559	1.24007	1.66741		0.755622	0.790624	0.481702		0.646532	0.583027		0.629826	0.642875	0.832776	0.754508
0.0802	0.0112	0.0213		0.012	0.0132		0.012	0.0236	0.13	0.19		2.11349	1.1082	1.54364		1.88548	0.981287		6.18341	6.73898	3.72399	1.3007		0.697179	0.864579	0.774157		0.72422	0.900352		0.487455	0.473674	0.57722	0.819631
0.1199	0.0433	0.0341		0.0353	0.021		0.0245	0.0167	0.06	0.17		3.41412	1.36867	2.58437		3.58262	4.12832		2.16673	0.973535	1.46104	1.97184		0.59418	0.805832	0.651967		0.584715	0.557724		0.691421	0.902735	0.78848	0.713488
0.0467	0.0187	0.0599		0.0109	0.0043		0.0161	0.0057	0.02	0.05		1.83404	1.15898	3.28429		2.28524	4.16703		1.13982	4.27863	0.80191	2.10389		0.730928	0.851763	0.601908		0.679256	0.555992		0.85651	0.551116	0.963021	0.698237
0.0148	0.0155	0.0499		0.0218	0.0083		0.039	0.0336	0.03	0.59		3.4013	0.947237	2.86075		1.98379	1.61564		3.24201	1.76372	0.778147	2.37083		0.594925	0.911013	0.630257		0.712053	0.762482		0.604514	0.740516	0.972726	0.670982
0.0501	0.1112	0.0333		0.0141	0.0193		0.0374	0.0248	0.06	0.01		7.11756	1.56126	1.87603		1.14468	6.88907		2.98123	3.38239	1.08028	2.27574		0.465122	0.771234	0.725434		0.855296	0.470209		0.62165	0.596032	0.871966	0.6802
0.0258	0.0181	0.0991		0.029	0.0378		0.0044	0.0083	0.05	0.2		1.76184	2.87773	7.64254		1.54647	1.58625		3.48292	1.61564	1.15641	1.46615		0.74078	0.629014	0.454219		0.773685	0.767162		0.590242	0.762482	0.852393	0.787562
0.01175	0.0292	0.1017		0.0283	0.0167		0.025	0.0249	0.04	0.04		0.964344	2.77212	4.53986		1.31551	1.05939		2.18854	1.12955	1.95138	1.30019		0.905594	0.636903	0.540335		0.816543	0.877659		0.689117	0.859097	0.715974	0.819738
0.05368	0.0088	0.1915		0.0515	0.0077		0.0574	0.0097	0.01	0.08		2.90912	0.870729	2.12852		2.68575	1.4765		3.49008	0.930402	5.39434	2.77369		0.626744	0.93695	0.695533		0.643659	0.785718		0.589837	0.916475	0.51015	0.636783
0.1049	0.1082	0.288		0.0668	0.1818		0.0316	0.2105	0.03	0.08		3.45219	2.94893	13.7702		2.39149	1.29353		1.82322	2.12756	3.08872	1.28139		0.591988	0.623911	0.373277		0.669044	0.821142		0.732372	0.695639	0.614353	0.823729
0.179	0.1614	0.0568		0.0703	0.0054		0.0356	0.0636	0.07	0.16		4.47005	4.12641	2.27223		4.23866	1.73733		3.06858	3.68316	1.1795	1.69668		0.543134	0.557811	0.680551		0.552842	0.744246		0.615694	0.579345	0.846794	0.750143
0.0506	0.0036	0.1348		0.0428	0.039		0.0545	0.1513	0.09	0.08		2.08063	3.909	5.77858		1.70441	4.03977		3.24251	3.36578	1.09837	1.11301		0.70083	0.567966	0.498583		0.749008	0.56177		0.604483	0.597011	0.86715	0.863331
0.0281	0.022	0.2231		0.0098	0.0614		0.036	0.0548	0.04	0.08		1.44648	1.44697	1.67231		1.44745	1.48613		3.44465	2.04609	1.08693	1.21214		0.791115	0.791027	0.753769		0.79094	0.784016		0.592419	0.704751	0.870183	0.839126
0.0204	0.0213	0.0773		0.1252	0.0068		0.0262	0.1243	0.07	0.04		1.22679	1.10975	3.09906		1.91558	1.2683		2.53348	2.81125	1.1795	1.30019		0.835771	0.864176	0.613669		0.720407	0.826553		0.656304	0.633935	0.846794	0.819738
0.0917	0.0477	0.0697		0.0227	0.0054		0.0102	0.0574	0.08	0.05		2.46118	1.89667	3.50073		1.93513	1.48954		4.83933	2.10024	0.931276	1.5556		0.662669	0.722793	0.589239		0.717972	0.783417		0.528951	0.698642	0.916188	0.772168
0.0375	0.0088	0.0499		0.0268	0.0347		0.0399	0.0377	0.1	0.24		2.00028	2.2079	3.29351		1.16956	1.512		4.09825	1.46368	1.29715	1.40866		0.710091	0.687097	0.601346		0.849188	0.779519		0.559085	0.788006	0.820377	0.798134
0.0074	0.0252	0.0399		0.0087	0.0209		0.0441	0.0233	0.04	0.09		2.43133	1.24649	3.4104		1.47049	1.50516		1.92993	2.1602	1.13787	1.22031		0.665369	0.831345	0.594396		0.786787	0.780699		0.718617	0.692118	0.856999	0.837249
0.0652	0.0337	0.1948		0.0193	0.0202		0.0207	0.0963	0.05	0.03		2.65869	1.67705	10.1293		2.67699	0.993248		2.07802	1.57054	1.29691	1.51982		0.645835	0.753059	0.413508		0.64436	0.896723		0.701123	0.769711	0.820429	0.778181
0.0251	0.0049	0.1278		0.055	0.1492		0.0164	0.0229	0.07	0.05		1.28684	1.29579	4.96782		2.6371	2.86684		2.14551	7.41594	0.880709	1.66801		0.822563	0.820665	0.524351		0.647593	0.62981		0.693693	0.458799	0.933398	0.754417
0.19	0.0299	0.1665		0.0799	0.2369		0.038	0.0246	0.03	0.03		3.56912	1.45477	7.00462		4.78792	2.19638		1.31898	2.26029	0.684875	2.02288		0.585451	0.78961	0.467609		0.530838	0.688296		0.815828	0.681747	1.01502	0.707437
0.0093	0.062	0.0395		0.0107	0.0194		0.0286	0.0207	0.25	0.03		1.24284	2.57141	2.32071		2.37147	3.63438		1.93584	1.96042	0.860183	1.30305		0.832159	0.653061	0.675778		0.670922	0.581925		0.717884	0.714871	0.940764	0.819137
0.1152	0.0438	0.1152		0.0176	0.0036		0.0248	0.0152	0.04	0.05		1.91808	1.44901	3.87493		1.86291	2.84966		3.84304	1.27879	1.03753	1.15641		0.720093	0.790654	0.569626		0.727132	0.631074		0.571197	0.824285	0.88378	0.852393
0.00522	0.1694	0.0575		0.0454	0.0105		0.0145	0.0022	0.06	0.1		0.916665	3.08891	2.76363		2.02314	3.67605		1.78664	2.26089	1.11885	1.59293		0.921031	0.614341	0.637555		0.707406	0.579718		0.737335	0.681686	0.861826	0.766088
0.0071	0.017	0.0736		0.0175	0.0558		0.0091	0.0157	0.06	0.14		2.05857	1.5102	4.2696		1.64403	4.26522		1.34406	1.52396	0.900633	2.47015		0.703325	0.779829	0.551504		0.758067	0.551692		0.810722	0.777474	0.926463	0.661866
0.0168	0.01	0.0399		0.0541	0.0298		0.0303	0.0579	0.04	0.12		3.83566	3.75642	2.03659		1.32875	1.95834		2.79505	3.10362	1.19038	2.23771		0.571563	0.575554	0.705845		0.813823	0.715124		0.635157	0.613368	0.844208	0.684032
0.0632	0.0293	0.1261		0.015	0.0515		0.0948	0.0318	0.14	0.03		1.85111	2.86955	6.1482		1.20671	3.00772		3.46187	1.28612	0.964743	2.62625		0.728675	0.629612	0.488384		0.840382	0.619819		0.591436	0.822716	0.905469	0.648484
0.0029	0.1608	0.0684		0.0122	0.0328		0.0384	0.3019	0.08	0.05		4.61464	4.98306	3.04286		1.98503	1.33605		1.67065	1.59151	1.58474	1.66801		0.537401	0.523816	0.617424		0.711904	0.812338		0.754019	0.766316	0.767406	0.754417
0.0142	0.0511	0.0238		0.0175	0.0639		0.0053	0.0045	0.06	0.04		2.80496	4.85121	1.57194		2.58472	1.37212		1.80351	1.53639	1.28235	1.35755		0.634408	0.528519	0.769483		0.651938	0.805156		0.735029	0.775372	0.823523	0.808027
0.0334	0.0157	0.0327		0.0269	0.0794		0.1557	0.005	0.02	0.03		1.93043	3.61236	4.3173		1.53688	1.65039		4.03275	4.98576	1.34858	1.93231		0.718554	0.583106	0.549465		0.77529	0.757093		0.562096	0.523721	0.809813	0.718321
0.042	0.022	0.1598		0.0865	0.0415		0.0368	0.0072	0.02	0.18		1.90076	1.73558	8.35669		1.77492	3.78833		2.97427	3.63915	1.44264	2.66827		0.722274	0.744496	0.440893		0.738955	0.573933		0.622134	0.581671	0.791817	0.645062
0.0958	0.0066	0.0593		0.0071	0.0338		0.005	0.0482	0.06	0.04		2.92813	6.78266	3.35109		1.73659	1.32106		2.02642	1.2444	1.04259	1.7374		0.625385	0.472655	0.597882		0.744352	0.815399		0.707024	0.831811	0.882346	0.744236
0.0388	0.0113	0.2802		0.0388	0.0719		0.0287	0.0084	0.05	0.04		4.16872	1.78224	10.5116		1.84654	1.01743		1.50003	1.7665	1.90882	2.26305		0.555917	0.737942	0.408434		0.729276	0.889561		0.781587	0.740128	0.721256	0.681469
0.0694	0.0406	0.0401		0.048	0.0192		0.0419	0.0689	0.03	0.04		4.05831	1.62073	2.25178		3.0917	2.41539		3.49992	1.92476	1.04753	1.7374		0.560913	0.761682	0.682604		0.614155	0.66683		0.589284	0.719259	0.880959	0.744236
0.0262	0.0691	0.0588		0.0402	0.0403		0.0354	0.0614	0.06	0.05		1.76297	2.07013	3.93183		2.6704	2.5676		2.58728	5.44539	1.11885	1.72619		0.740621	0.702012	0.566865		0.64489	0.653384		0.651723	0.508551	0.861826	0.745844
0.0434	0.0736	0.0966		0.0278	0.0209		0.0486	0.0383	0.07	0.06		2.45909	4.52401	3.63697		3.74079	1.07408		2.37204	4.06313	1.1434	2.15491		0.662856	0.540966	0.581787		0.576355	0.87364		0.670868	0.560691	0.855615	0.692683
0.1172	0.0235	0.0126		0.0377	0.0054		0.0036	0.009	0.08	0.03		2.37054	1.61233	1.71019		4.06643	1.06694		0.844343	0.951215	1.31698	1.75938		0.671009	0.763003	0.748163		0.56054	0.875584		0.94661	0.909741	0.81624	0.741124
0.05502	0.0377	0.1625		0.0501	0.0086		0.0649	0.033	0.06	0.04		1.83923	2.5476	4.87934		3.45043	2.55075		3.53709	3.32496	1.81235	1.47726		0.73024	0.655089	0.527502		0.592088	0.654819		0.587213	0.599444	0.733832	0.785582
0.0083	0.0803	0.1572		0.022	0.0384		0.0227	0.0752	0.12	0.06		2.10562	2.05958	5.68583		2.68714	1.88521		4.39849	1.45019	1.23275	1.08028		0.698047	0.703209	0.501279		0.643547	0.724255		0.546063	0.790441	0.834422	0.871966
0.0113	0.0288	0.017		0.0194	0.0083		0.0069	0.0097	0.08	0.01		2.37216	3.22091	1.99673		2.95489	2.01789		1.2318	3.14011	2.07506	0.989465		0.670857	0.605831	0.710511		0.623492	0.708019		0.834637	0.610983	0.701457	0.897864
0.2495	0.0317	0.0068		0.0286	0.032		0.0192	0.0318	0.06	0.0001		4.3243	1.43038	1.45824		1.15259	1.40369		5.40138	3.0875	1.15834	3111.19		0.549169	0.794073	0.788983		0.853334	0.799075		0.509929	0.614434	0.85192	0.061287
0.0147	0.0868	0.0442		0.0066	0.0066		0.0249	0.0049	0.02	0.01		1.22443	1.11871	4.31433		4.76368	5.71385		2.31831	0.890147	0.738631	1.24644		0.836308	0.861862	0.549591		0.531737	0.500458		0.676011	0.930087	0.989772	0.831356
0.0702	0.0206	0.1181		0.0272	0.0055		0.0185	0.0165	0.01	0.03		2.98919	1.86533	6.67696		1.34779	0.857462		1.80099	1.37977	1.54445	0.989345		0.621097	0.726818	0.475136		0.809971	0.941758		0.735373	0.803666	0.774021	0.897901
0.0296	0.0545	0.1819		0.0189	0.0148		0.0256	0.0096	0.01	0.02		3.31253	1.82792	2.06582		2.08567	2.81404		4.76411	1.07364	1.70979	1.75083		0.600193	0.731742	0.702501		0.700265	0.633725		0.531721	0.873759	0.74822	0.742329
0.0472	0.0126	0.0166		0.0534	0.0098		0.0057	0.0062	0.02	0.03		3.35677	2.02043	1.16404		2.15478	2.36957		1.55927	0.960759	1.54097	1.44509		0.597545	0.707722	0.850526		0.692697	0.671101		0.771562	0.906719	0.774604	0.79137
0.04638	0.0449	0.0552		0.0126	0.0047		0.0114	0.2726	0.06	0.34		1.49037	1.54871	3.32859		1.861	0.967516		1.06966	1.67734	1.36975	5.47238		0.783273	0.773312	0.599226		0.727381	0.904603		0.874841	0.753016	0.80562	0.507714
0.0401	0.0207	0.0653		0.0166	0.011		0.0045	0.0216	0.04	0.1		1.69485	1.53438	2.37855		1.36319	1.27641		1.2809	1.69661	0.943269	1.45647		0.750413	0.775711	0.670255		0.80691	0.824799		0.823833	0.750153	0.912289	0.747211
0.0401	0.0356	0.1698		0.0988	0.0342		0.0345	0.0037	0.04	0.23		1.94166	1.71386	5.3015		3.72071	1.16945		2.72403	2.2726	1.66972	1.22322		0.717166	0.747629	0.513111		0.57739	0.849214		0.640629	0.680513	0.754159	0.799086
0.0279	0.0105	0.1156		0.0293	0.0203		0.0139	0.0165	0.03	0.14		1.1373	2.25756	3.51373		1.93368	1.69946		1.94422	1.1782	1.23567	1.06877		0.857142	0.682022	0.588511		0.718151	0.749733		0.716852	0.847107	0.833765	0.829398
0.0258	0.0428	0.0972		0.0392	0.0114		0.0163	0.0096	0.02	0.03		1.22522	3.15506	2.90276		2.71373	1.06966		1.41384	2.25158	1.09112	4.17038		0.836128	0.610016	0.627202		0.641439	0.874841		0.797158	0.682624	0.869068	0.760627
0.0081	0.0589	0.4859		0.0263	0.0168		0.0229	0.0056	0.12	0.31		1.18972	1.37554	18.0919		2.63209	1.13649		1.50945	6.61689	2.65114	0.957252		0.844362	0.804488	0.340813		0.648003	0.857344		0.779958	0.476569	0.646448	0.72725
0.0096	0.0237	0.2169		0.0405	0.0109		0.0127	0.0005	0.03	0.08		2.77281	1.40927	9.83083		4.99977	1.0491		1.16966	5.47134	1.37285	1.08121		0.63685	0.798019	0.417652		0.523232	0.880518		0.849164	0.507746	0.805014	0.813968
0.0381	0.0195	0.0396		0.0578	0.038		0.0577	0.0032	0.01	0.2		1.64871	1.51757	2.56853		2.07127	2.24534		2.07845	1.06862	0.434351	0.863094		0.757349	0.778565	0.653305		0.701884	0.683256		0.701074	0.875124	1.1814	0.762311
0.0258	0.0354	0.1149		0.055	0.0275		0.0579	0.0242	0.03	0.1		6.26468	1.4528	6.71415		4.18761	1.47055		6.89899	1.43437	2.02288	0.938199		0.485338	0.789967	0.474257		0.55508	0.786776		0.469983	0.793337	0.707437	0.793021
0.1262	0.0097	0.0224		0.0097	0.0025		0.0203	0.0158	0.01	0.14		2.62519	1.32473	1.57759		1.64146	5.90905		1.30902	0.997018	1.39013	0.905694		0.648571	0.814645	0.768563		0.758462	0.494886		0.817891	0.895591	0.801665	0.727777
0.01	0.031	0.0723		0.0949	0.0143		0.02	0.0186	0.01	0.17		1.7616	1.89447	4.59915		3.64071	1.98193		1.97893	1.0044	1.88654	1.05765		0.740812	0.723072	0.538003		0.581588	0.712276		0.712635	0.893393	0.724084	0.6973
0.032	0.0478	0.0494		0.0311	0.0173		0.0223	0.0098	0.12	0.03		2.72543	3.39528	3.00396		1.34467	2.19676		1.23949	1.78029	2.35685	0.879524		0.64052	0.595277	0.620078		0.810598	0.688257		0.832906	0.738211	0.672306	0.757693
0.01792	0.2315	0.0295		0.0301	0.0155		0.0223	0.0391	0.04	0.08		2.07363	5.0229	3.32207		1.58649	2.4019		1.89582	1.6785	1.24448	0.903058		0.701618	0.522427	0.599618		0.767123	0.668076		0.7229	0.752842	0.831793	0.671916
0.229	0.0718	0.0876		0.0723	0.0107		0.079	0.0099	0.01	0.1		4.90284	4.8451	2.36286		2.25434	0.972149		4.98509	1.41835	0.770484	0.889681		0.526657	0.528741	0.671736		0.682346	0.903164		0.523745	0.796311	0.97594	0.758067
0.008	0.2303	0.0517		0.0255	0.0057		0.0234	0.0204	0.04	0.05		2.14888	3.22371	2.90235		1.53349	1.33688		4.68645	1.90209	0.989651	0.796466		0.69333	0.605655	0.627231		0.775861	0.81217		0.534642	0.722106	0.897808	0.764977
0.0399	0.0222	0.0569		0.0479	0.0054		0.005	0.0335	0.03	0.06		1.54105	1.42101	2.97474		3.9824	4.27449		1.73741	2.99879	0.778147	0.867279		0.77459	0.795814	0.622101		0.564455	0.551293		0.744236	0.620434	0.972726	0.747053
0.0375	0.0216	0.022		0.0663	0.0068		0.0075	0.0466	0.02	0.08		2.45575	2.38362	1.73558		1.97025	3.34008		1.97869	1.54976	1.97893	0.875415		0.663157	0.66978	0.744496		0.71368	0.598538		0.712664	0.773137	0.712635	0.778025
0.0141	0.0149	0.0544		0.0377	0.0445		0.0158	0.0347	0.08	0.04		1.66631	1.56516	3.4272		1.66301	1.29585		2.16085	1.31505	0.960077	0.943269		0.754673	0.770592	0.593423		0.755172	0.820652		0.692048	0.816639	0.906934	0.789299
0.0213	0.0806	0.0454		0.0139	0.0114		0.0215	0.0154	0.05	0.02		1.78695	1.90388	1.09962		1.40525	1.31563		1.33345	1.46518	1.11194	1.54097		0.737293	0.721879	0.866822		0.798778	0.816519		0.812865	0.787737	0.863609	0.766863
0.0233	0.1879	0.1551		0.0211	0.0109		0.0296	0.0109	0.06	0.03		1.70726	4.28454	5.53457		2.49793	1.29993		3.29966	1.91544	1.28235	0.827801		0.74859	0.550862	0.505805		0.659403	0.819792		0.600972	0.720423	0.823523	0.813841
0.0531	0.007	0.0316		0.0274	0.0214		0.0194	0.0773	0.02	0.02		2.52634	1.19686	1.51141		3.01894	1.02447		1.97954	2.11999	1.17292	1.54097		0.656922	0.842682	0.779622		0.619051	0.887518		0.712562	0.696466	0.848376	0.746548
0.013	0.0675	0.0856		0.0173	0.0297		0.0034	0.0121	0.03	0.07		2.25711	1.43198	6.02189		1.80238	2.15919		1.50316	1.28853	1.23567	0.911075		0.682067	0.793777	0.491775		0.735183	0.692224		0.781044	0.822204	0.833765	0.726256
0.039	0.0297	0.0252		0.0331	0.0306		0.009	0.0426	0.02	0.02		1.37965	1.32951	1.48459		2.15736	1.31954		1.53882	1.41402	0.678773	0.568934		0.803689	0.813667	0.784287		0.692421	0.815712		0.774965	0.797123	1.01805	0.77908
0.0446	0.0178	0.0183		0.0122	0.0059		0.0596	0.0414	0.09	0.02		1.49339	1.94542	1.84057		1.26749	1.06095		5.89721	1.75333	1.56389	1.25871		0.782744	0.716704	0.730063		0.826727	0.877229		0.495217	0.741976	0.7708	0.793851
0.0149	0.0148	0.086		0.0093	0.0049		0.0012	0.0113	0.04	0.03		2.03869	1.03896	4.35681		1.7857	1.80904		5.85323	0.976146	1.41656	0.778147		0.705603	0.883374	0.547799		0.737465	0.734279		0.496454	0.90193	0.796647	0.791639
0.0814	0.0407	0.1022		0.0256	0.0267		0.0627	0.0224	0.06	0.07		1.04434	1.74527	4.56506		2.778	1.11037		3.29956	1.15006	1.19874	0.793672		0.881854	0.743116	0.539339		0.636454	0.864016		0.600978	0.853959	0.84224	0.732405
0.0129	0.069	0.0308		0.0854	0.0104		0.0386	0.0173	0.11	0.09		2.07166	1.45343	3.41782		4.41825	1.02904		2.0955	1.80238	1.12348	0.879418		0.70184	0.789853	0.593966		0.545248	0.886203		0.699169	0.735183	0.860643	0.825176
0.0095	0.0174	0.0243		0.0614	0.0082		0.0062	0.0129	0.07	0.07		2.25639	1.44156	1.50792		3.95183	6.49089		2.57405	3.2416	1.07342	1.10804		0.682139	0.792014	0.780222		0.565907	0.479633		0.652838	0.604539	0.873819	0.778524
0.05282	0.0216	0.0483		0.0587	0.0076		0.0013	0.0294	0.05	0.04		1.39393	1.00559	1.84984		2.51347	1.92696		15.3481	2.01199	0.906599	0.943269		0.800935	0.893039	0.728841		0.658041	0.718985		0.36002	0.708711	0.924427	0.726343
0.046	0.1179	0.0847		0.0593	0.0014		0.0031	0.0343	0.17	0.02		3.41518	4.21901	4.11115		1.64356	7.0983		0.877071	1.28282	1.05765	0.568934		0.594118	0.553699	0.5585		0.758139	0.465543		0.934686	0.823421	0.878139	0.569894
0.0206	0.0247	0.0562		0.0246	0.0148		0.012	0.0117	0.03	0.31		1.44306	1.72693	3.64072		3.29031	1.34885		2.60862	2.34322	3.87953	1.4621		0.791741	0.745738	0.581588		0.601541	0.80976		0.649941	0.673607	0.5694	0.81829
0.0311	0.0457	0.0655		0.0192	0.0192		0.009	0.0204	0.08	0.26		2.77319	1.4389	2.61489		2.14728	0.942603		1.22156	1.04875	1.01945	0.918068		0.636822	0.792502	0.649421		0.693503	0.912504		0.836962	0.880617	0.888975	0.697372
0.032	0.0627	0.0664		0.0133	0.0403		0.0637	0.0339	0.07	0.07		1.64404	1.81195	2.01789		1.96439	1.58003		2.97554	1.81021	0.911075	1.25398		0.758065	0.733887	0.708019		0.714389	0.768167		0.622045	0.734122	0.92291	0.847056
0.0148	0.0163	0.0672		0.0581	0.0202		0.0136	0.0103	0.06	0.11		2.49645	1.89501	1.36065		2.11022	1.06962		1.34567	1.61165	0.900633	1.02217		0.659533	0.723004	0.807412		0.697539	0.874852		0.810397	0.763111	0.926463	0.808027
0.05587	0.0423	0.1369		0.0252	0.011		0.0649	0.0119	0.03	0.55		1.97444	2.09767	8.58648		2.49345	1.27641		2.73005	3.80929	1.44509	0.960515		0.713175	0.698927	0.436924		0.659797	0.824799		0.640158	0.572879	0.79137	0.853765
0.01	0.0487	0.2181		0.0609	0.008		0.0243	0.005	0.08	0.16		1.70979	3.55386	11.8903		4.10828	3.88899		1.5966	3.50166	1.11301	1.25871		0.74822	0.586288	0.391995		0.55863	0.568938		0.765501	0.589187	0.863331	0.830494
0.0298	0.0157	0.4194		0.1029	0.026		0.0293	0.0445	0.14	0.23		2.45642	1.90339	17.3489		4.23305	1.39464		2.86955	1.63731	1.09043	1.04647		0.663097	0.72194	0.345611		0.553087	0.8008		0.629612	0.759103	0.86925	0.764372
0.00732	0.0951	0.2109		0.0429	0.053		0.0617	0.0531	0.03	0.08		1.19102	3.44006	9.45784		2.34484	2.05752		3.82588	1.37927	1.04753	1.08121		0.844056	0.592683	0.423071		0.673451	0.703444		0.57205	0.803763	0.880959	0.826527
0.0748	0.0331	0.1021		0.0413	0.033		0.0597	0.0131	0.09	0.04		2.44665	2.06871	5.31044		1.50444	1.25605		5.08741	1.20917	1.22031	0.658489		0.663977	0.702174	0.512823		0.780823	0.829231		0.52021	0.839811	0.837249	0.774931
0.0487	0.1494	0.0464		0.0241	0.007		0.0629	0.0335	0.07	0.05		3.86287	6.84814	2.07355		3.90231	3.15194		2.83554	1.69713	1.1434	1.02644		0.570218	0.471144	0.701627		0.568291	0.610218		0.632119	0.750077	0.855615	0.750625
0.0151	0.0146	0.2049		0.0984	0.002		0.0311	0.022	0.08	0.17		1.53604	1.63014	7.33457		7.15565	5.34311		1.4861	1.27353	1.08121	1.27791		0.775432	0.760214	0.460489		0.464296	0.511776		0.784021	0.82542	0.871713	0.753328
0.0225	0.016	0.1572		0.0119	0.027		0.0458	0.0558	0.09	0.21		1.21756	2.25412	7.93349		1.60705	5.72019		4.24134	1.58371	1.4906	0.954147		0.837879	0.682367	0.448597		0.763838	0.500273		0.552726	0.767572	0.783233	0.854022
0.1269	0.0054	0.1702		0.0454	0.032		0.0127	0.019	0.09	0.24		6.43643	1.26651	8.66811		3.55661	1.14526		3.12161	1.39469	1.60142	1.30305		0.480982	0.82694	0.435548		0.586136	0.855151		0.612188	0.800789	0.764731	0.804082
0.0181	0.0291	0.0805		0.0137	0.087		0.0046	0.0259	0.05	0.26		2.15109	2.79121	3.7099		1.57415	5.04378		1.47032	1.84189	1.11194	1.12497		0.693093	0.635448	0.57795		0.769122	0.521706		0.786817	0.729888	0.863609	0.797571
0.0724	0.0133	0.0352		0.0259	0.062		0.0076	0.0238	0.07	0.14		3.53274	1.28653	4.52177		1.25225	5.78532		2.40673	1.1607	1.72013	0.984982		0.587454	0.82263	0.541055		0.830068	0.498389		0.667629	0.851342	0.746718	0.753153
0.034	0.0225	0.0202		0.031	0.008		0.0295	0.0111	0.02	0.07		2.7421	1.86227	1.23391		1.42335	2.17207		2.09203	1.38771	1.54097	1.1434		0.639219	0.727216	0.834161		0.795379	0.690854		0.699554	0.80213	0.774604	0.717881
0.0134	0.0378	0.0758		0.0254	0.01		0.0606	0.0562	0.18	0.04		1.12344	1.65422	3.29101		1.54559	1.11301		3.96604	1.6653	0.994536	0.943269		0.860653	0.756507	0.601498		0.773831	0.863331		0.56523	0.754827	0.896336	0.731785
0.1114	0.0025	0.353		0.0603	0.007		0.0355	0.0104	0.03	0.05		7.31295	1.75083	12.7073		6.48546	16.1545		6.15566	1.74421	1.17065	1.02644		0.460942	0.742329	0.383407		0.479767	0.353926		0.488187	0.743267	0.848924	0.644685
0.0456	0.0103	0.044		0.0283	0.015		0.0291	0.0206	0.09	0.13		2.90159	3.27534	2.71681		2.71207	2.23771		1.78225	1.86533	1.15827	1.0729		0.627286	0.602456	0.641197		0.64157	0.684032		0.73794	0.726818	0.851937	0.829925
0.0359	0.0056	0.0782		0.0046	0.017		0.0285	0.1053	0.02	0.1		1.43845	2.15017	3.49495		1.22581	1.74216		2.24142	2.42811	0.622239	0.938199		0.792585	0.693192	0.589564		0.835993	0.743558		0.683655	0.665663	1.04799	0.786388
0.0401	0.012	0.0838		0.0294	0.036		0.0029	0.0089	0.07	0.11		0.984721	2.22753	4.83288		3.75107	2.69412		1.30115	1.10518	2.34673	1.62875		0.899304	0.685073	0.529186		0.575827	0.642992		0.819536	0.865365	0.673271	0.746804
0.0766	0.0199	0.1467		0.0522	0.004		0.0112	0.0422	0.07	0.05		2.64947	1.18474	5.66402		1.58375	1.08604		1.8142	1.38332	1.07342	1.15641		0.646584	0.845545	0.501922		0.767565	0.870421		0.733582	0.802977	0.873819	0.752751
0.0376	0.0826	0.1753		0.0066	0.022		0.0328	0.0203	0.09	0.07		1.98184	1.90122	6.75253		1.76879	2.06023		2.28982	1.13851	1.04057	1.07342		0.712286	0.722216	0.473357		0.739808	0.703135		0.678803	0.856838	0.882917	0.633873
0.0188	0.0384	0.0467		0.0329	0.006		0.0047	0.0426	0.1	0.03		1.39492	1.29164	2.56898		1.26369	3.46233		1.67187	1.09721	1.20738	0.827801		0.800746	0.821543	0.653267		0.827555	0.591409		0.753836	0.867458	0.840225	0.630621
0.0157	0.0423	0.1232		0.0391	0.082		0.0075	0.0226	0.08	0.11		1.48907	2.09767	4.32243		1.81831	1.92914		1.36975	1.05614	1.08121	0.927152		0.783501	0.698927	0.549248		0.73303	0.718714		0.80562	0.878558	0.871713	0.761292
0.0192	0.0243	0.0202		0.0343	0.024		0.036	0.0458	0.07	0.07		1.48335	1.11343	1.61128		2.18116	1.14144		1.90083	1.48844	1.76747	1.25398		0.784506	0.863225	0.763169		0.689893	0.856105		0.722264	0.783611	0.739991	0.701254
0.3672	0.019	0.1261		0.0132	0.039		0.0178	0.0271	0.09	0.06		3.85517	1.82124	7.16232		1.42846	7.01604		1.48077	1.51428	1.67828	1.15834		0.570597	0.732637	0.464151		0.794428	0.467355		0.784961	0.779128	0.752875	0.755472
0.0918	0.1002	0.0492		0.0765	0.057		0.0147	0.0435	0.07	0.03		2.80369	3.26575	2.17287		2.06311	6.06581		1.73836	1.52783	1.81568	1.44509		0.634504	0.603045	0.690769		0.702808	0.490585		0.7441	0.776819	0.733384	0.679311
0.00617	0.0451	0.108		0.0228	0.01		0.0248	0.0084	0.07	0.06		1.69977	1.16205	2.8601		2.76503	0.989465		4.51978	3.22525	1.1434	1.04259		0.749689	0.851013	0.630305		0.637447	0.897864		0.541134	0.605559	0.855615	0.705309
0.0386	0.0266	0.1176		0.0039	0.071		0.0107	0.0328	0.08	0.02		2.76989	1.33243	5.42713		2.8557	3.5969		3.53991	1.14846	1.46594	0.939105		0.637074	0.813073	0.509121		0.630629	0.58394		0.587057	0.854356	0.7876	0.771372
0.0116	0.008	0.0513		0.0062	0.047		0.0146	0.0194	0.07	0.01		1.01111	5.42939	1.87374		1.31791	1.95359		3.08438	1.33777	1.4122	2.07506		0.891411	0.50905	0.725729		0.816047	0.715704		0.614641	0.811989	0.797466	0.79088
0.0204	0.0195	0.0982		0.0414	0.02		0.0516	0.0075	0.04	0.02		1.35907	2.20913	2.21631		2.03714	1.44264		10.3002	1.55629	1.13787	1.01321		0.807725	0.686969	0.686226		0.705782	0.791817		0.411209	0.772053	0.856999	0.742457
0.0567	0.0439	0.0555		0.0666	0.05		0.0171	0.0216	0.05	0.01		4.05392	2.16376	2.81166		3.06479	2.24106		2.70706	1.00559	1.29691	1.24644		0.561116	0.691737	0.633903		0.615948	0.683691		0.641965	0.893039	0.820429	0.80562
0.0097	0.0144	0.0141		0.1167	0.008		0.0249	0.012	0.09	0.05		1.78109	1.0007	1.88945		4.06481	1.54604		2.20615	1.07254	1.15827	0.945448		0.738101	0.894491	0.723712		0.560614	0.773756		0.687278	0.874058	0.851937	0.758471
0.0121	0.0647	0.0535		0.0267	0.035		0.0081	0.0157	0.05	0.04		1.49852	4.15103	2.56118		2.01626	3.17469		2.606	1.40972	1.15641	1.30019		0.78185	0.556706	0.653929		0.70821	0.608757		0.650159	0.797934	0.852393	0.795328
0.0077	0.073	0.0643		0.0201	0.012		0.0934	0.0258	0.07	0.02		1.59003	1.58166	1.23199		1.62735	1.44101		4.74691	0.987721	1.1434	1.17292		0.766554	0.767904	0.834594		0.760648	0.792115		0.532362	0.898392	0.855615	0.742324
0.0386	0.0352	0.0242		0.0369	0.011		0.106	0.0186	0.03	0.03		6.10004	2.42537	1.0525		2.04159	1.14886		10.8486	1.35613	1.23567	1.30305		0.489666	0.665914	0.879569		0.705269	0.854256		0.40416	0.808308	0.833765	0.734333
0.01447	0.0048	0.2601		0.0151	0.01		0.0228	0.0058	0.06	0.02		1.1168	9.00633	9.3509		1.4068	3.47481		1.91819	1.74334	1.36975	0.939105		0.862354	0.430026	0.424678		0.798485	0.5907		0.720079	0.74339	0.80562	0.585761
0.0124	0.0378	0.2121		0.0179	0.087		0.0348	0.0168	0.09	0.05		1.56227	2.26917	6.78896		1.80099	3.89665		3.56344	1.13649	1.45482	1.02644		0.771068	0.680856	0.472509		0.735372	0.568565		0.585762	0.857344	0.7896	0.739998
0.0125	0.0953	0.4063		0.022	0.041		0.0388	0.0101	0.07	0.02		3.45238	2.3065	19.5671		2.17682	2.65572		1.1552	1.67611	1.1795	0.80191		0.591977	0.677163	0.332023		0.690351	0.646076		0.852691	0.7532	0.846794	0.703774
0.0077	0.1063	0.0701		0.0502	0.044		0.0206	0.0111	0.15	0.16		1.24933	3.49114	5.27842		2.51289	2.08051		2.22164	1.38771	1.15281	0.903447		0.830715	0.589778	0.513858		0.658092	0.700843		0.685677	0.80213	0.85328	0.796738
0.031	0.0728	0.1684		0.0589	0.01		0.0392	0.0759	0.02	0.07		1.0785	2.06472	8.24572		2.49643	1.70979		2.10998	2.14697	1.64367	1.37146		0.872445	0.702625	0.442862		0.659535	0.74822		0.697565	0.693535	0.758123	0.722895
0.0481	0.024	0.0477		0.0315	0.015		0.0314	0.0071	0.09	0.25		1.79618	1.37426	3.31483		3.14659	2.92207		2.7096	1.16338	4.40915	1.00697		0.736028	0.804739	0.600054		0.610563	0.625817		0.641765	0.850688	0.545623	0.730232
0.04163	0.0469	0.1142		0.0113	0.037		0.0189	0.0974	0.18	0.13		1.56632	1.47402	1.91522		1.33902	1.51958		1.61545	1.7927	1.49429	1.05039		0.770401	0.786157	0.720451		0.811737	0.778221		0.762511	0.736504	0.782587	0.550924
0.0533	0.0579	0.0234		0.0188	0.121		0.0371	0.0069	0.03	0.18		3.31989	1.724	1.62614		2.3767	1.29151		3.70068	0.912311	1.37285	1.08381		0.599749	0.746159	0.760837		0.670429	0.821571		0.57843	0.922493	0.805014	0.78848
0.0074	0.0254	0.0494		0.0246	0.005		0.0449	0.0064	0.12	0.22		1.13333	2.0159	2.83555		2.74315	3.08194		4.77728	1.23683	1.23275	0.940604		0.85814	0.708252	0.632118		0.639137	0.614803		0.531232	0.833504	0.834422	0.815916
0.0195	0.016	0.0458		0.0366	0.236		0.0322	0.03	0.03	0.16		3.45522	1.46735	3.69829		3.22156	4.19845		3.01127	1.67692	1.30305	1.1112		0.591814	0.787347	0.578554		0.60579	0.554602		0.619576	0.753078	0.819137	0.789788
0.0587	0.0139	0.0247		0.0318	0.019		0.0051	0.1023	0.04	0.06		3.10484	2.42828	1.14792		1.49245	2.06377		2.25475	2.25333	1.53967	0.969883		0.613288	0.665648	0.854491		0.782908	0.702733		0.682305	0.682448	0.774821	0.665243
0.0843	0.0165	0.0311		0.0291	0.06		0.0042	0.0331	0.05	0.09		2.39315	1.1782	1.63712		4.27591	2.21589		1.76372	1.51518	0.945448	1.67828		0.668889	0.847107	0.759132		0.551232	0.686269		0.740516	0.778974	0.911587	0.670491
0.0591	0.0096	0.0762		0.0205	0.095		0.0142	0.0305	0.04	0.11		1.74854	2.25158	5.64688		1.7728	2.27467		1.46525	1.07192	1.53967	1.0469		0.742652	0.682624	0.502429		0.739249	0.680307		0.787724	0.874226	0.774821	0.755392
0.0125	0.0201	0.3057		0.0455	0.033		0.021	0.0075	0.11	0.18		2.5359	1.62735	9.9745		2.62258	1.25605		1.90481	1.04259	0.997838	1.21756		0.656095	0.760648	0.415637		0.648786	0.829231		0.721761	0.882346	0.895346	0.69372
0.0196	0.0236	0.0682		0.0219	0.029		0.036	0.0277	0.09	0.09		1.66811	1.25742	3.50085		3.14679	2.36761		2.59675	3.76784	1.15827	0.931135		0.754401	0.828929	0.589232		0.610551	0.671285		0.65093	0.574972	0.851937	0.572678
0.0152	0.005	0.0908		0.0354	0.07		0.0713	0.0341	0.12	0.1		1.28948	3.08194	1.76657		3.44367	1.96552		3.64258	1.29792	1.15573	1.35941		0.822002	0.614803	0.740118		0.592475	0.714252		0.581488	0.820217	0.852562	0.856015
0.15025	0.0255	0.0252		0.0333	0.122		0.0404	0.0784	0.08	0.04		3.80554	3.48558	1.48459		1.36103	3.45501		4.11735	2.36957	1.21214	3.39337		0.573067	0.590091	0.784287		0.807338	0.591827		0.558219	0.671101	0.839126	0.700696
0.0195	0.0149	0.2744		0.0636	0.037		0.0119	0.0117	0.11	0.02		2.47935	2.96143	11.1564		2.57224	2.36835		1.9173	1.12824	1.34573	1.75083		0.661045	0.623032	0.400409		0.652991	0.671215		0.72019	0.859429	0.810386	0.635484
0.0618	0.0274	0.2445		0.042	0.011		0.0302	0.0139	0.15	0.02		3.28528	1.1189	8.59976		1.33992	1.71492		1.49975	5.45304	1.48267	2.35694		0.601848	0.861816	0.436699		0.811555	0.747474		0.781635	0.508313	0.784625	0.471989
0.0061	0.0056	0.0847		0.0893	0.006		0.0279	0.0543	0.08	0.02		3.7359	11.0804	5.49879		1.27185	1.62905		2.0342	1.90018	1.50485	1.75083		0.576606	0.401322	0.5069		0.825783	0.760383		0.706122	0.722347	0.780752	0.588955
0.0311	0.0456	0.309		0.052	0.067		0.016	0.0082	0.04	0.01		1.32426	1.80505	11.216		1.54217	3.31883		5.89543	1.85372	1.30019	1.88654		0.814741	0.734821	0.399697		0.774403	0.599813		0.495267	0.728332	0.819738	0.749029
0.046	0.0259	0.1434		0.0036	0.052		0.0063	0.0312	0.02	0.03		6.71249	1.57061	8.23181		0.844343	1.65099		1.6989	2.63613	6.94962	2.96839		0.474296	0.7697	0.443111		0.94661	0.757001		0.749817	0.647673	0.468839	0.856767
0.0295	0.0345	0.31		0.0325	0.013		0.0397	0.0392	0.11	0.03		1.75109	2.93348	13.6025		2.73707	1.89801		1.62815	1.53817	1.53039	2.7372		0.742293	0.625004	0.374804		0.639611	0.722622		0.760524	0.775073	0.776384	0.740815
0.0268	0.0148	0.2354		0.0458	0.031		0.0504	0.0235	0.05	0.33		1.48295	1.85028	11.7892		7.59392	1.57048		4.86911	1.19052	1.84658	0.930581		0.784576	0.728784	0.393111		0.455186	0.769721		0.527871	0.844173	0.72927	0.869068
0.0522	0.0846	0.1748		0.0787	0.131		0.0271	0.0239	0.02	0.09		1.62185	3.48988	7.31339		4.18785	1.78114		2.368	1.30429	1.64367	0.931135		0.761507	0.589849	0.460933		0.555069	0.738094		0.671249	0.818879	0.758123	0.844233
0.0088	0.2366	0.0439		0.061	0.006		0.0281	0.0194	0.06	0.14		0.969214	3.14687	2.55867		3.48604	1.62905		4.26209	2.23196	1.19874	1.0055		0.904075	0.610545	0.654143		0.590066	0.760383		0.551827	0.684618	0.84224	0.662911
0.0096	0.0157	0.2597		0.0073	0.042		0.0267	0.0378	0.02	0.21		2.00766	2.18846	12.975		2.0886	2.88756		3.59959	1.58625	0.678773	0.880025		0.70922	0.689125	0.380751		0.699938	0.6283		0.583794	0.767162	1.01805	0.851937
0.0165	0.0366	0.1497		0.0817	0.014		0.0162	0.0049	0.03	0.22		1.91461	1.76448	8.09657		3.74203	1.26987		2.34868	0.890147	0.730519	0.985152		0.720528	0.74041	0.445564		0.576291	0.82621		0.673085	0.930087	0.993422	0.644919
0.0073	0.0617	0.0374		0.0233	0.053		0.0279	0.0118	0.04	0.14		1.70511	3.09546	2.78031		1.06293	1.69884		2.33886	1.22795	1.30019	0.944784		0.748904	0.613907	0.636277		0.876682	0.749825		0.674025	0.835509	0.819738	0.831224
0.01281	0.0165	0.0394		0.0748	0.006		0.041	0.0259	0.06	0.28		2.58262	2.26405	2.59468		3.24072	1.02588		7.71656	1.84189	2.81731	0.907838		0.652115	0.681369	0.651103		0.604594	0.887113		0.452762	0.729888	0.633479	0.805238
0.0421	0.0544	0.0244		0.1121	0.061		0.0126	0.053	0.04	0.08		2.02818	2.27082	1.10432		5.00823	1.36889		1.18829	1.58927	1.60382	1.28139		0.706819	0.680691	0.865591		0.522937	0.805789		0.844701	0.766675	0.76435	0.455875
0.01	0.0951	0.1767		0.0268	0.02		0.0629	0.0851	0.07	0.14		2.95453	2.76179	2.24917		1.72026	2.10006		3.05172	2.34836	1.10804	1.27437		0.623517	0.637697	0.682868		0.7467	0.698662		0.616826	0.673115	0.864621	0.864645
0.0557	0.029	0.0632		0.0079	0.046		0.0185	0.0498	0.01	0.44		3.24401	2.81049	2.28761		1.08042	4.79316		2.31285	1.30735	0.369316	3.68567		0.604389	0.633992	0.679022		0.871926	0.530644		0.676543	0.818239	1.24703	0.81773
0.01496	0.0272	0.0506		0.0288	0.058		0.0065	0.0146	0.02	0.05		2.88183	2.03994	3.66432		1.73295	2.71619		1.38807	1.06762	0.80191	0.945448		0.628717	0.705459	0.580336		0.744874	0.641246		0.80206	0.875398	0.963021	0.749386
0.0304	0.0096	0.057		0.0359	0.056		0.0103	0.0279	0.02	0.18		2.40105	3.77041	2.66563		2.42255	2.01932		2.78492	1.50659	1.44264	1.21756		0.668155	0.574841	0.645274		0.666172	0.707853		0.635926	0.780451	0.791817	0.780146
0.01526	0.0108	0.361		0.0589	0.026		0.0001	0.0301	0.01	0.51		1.60074	1.46587	16.7386		1.42139	1.73483		40.5285	1.83226	6.16387	3.62466		0.764841	0.787611	0.349761		0.795744	0.744603		0.26047	0.731165	0.48797	0.739579
0.00174	0.0479	0.4795		0.0276	0.052		0.0411	0.0294	0.01	0.22		1.57618	1.69499	21.0301		1.70733	2.41289		1.71147	1.03014	1.11301	1.1774		0.768792	0.750393	0.324138		0.74858	0.66706		0.747976	0.885888	0.863331	0.813054
0.0126	0.0225	0.0456		0.0277	0.025		0.0432	0.0075	0.07	0.07		1.13172	1.5636	2.14694		2.9539	1.50844		2.81836	1.36975	0.973887	1.00635		0.858548	0.770849	0.693539		0.623561	0.780132		0.633401	0.80562	0.902627	0.56441
0.0599	0.0068	0.1003		0.0601	0.073		0.0262	0.0205	0.06	0.24		1.11868	1.0956	7.26614		5.56908	2.26569		2.77461	1.99886	1.46104	1.04753		0.861871	0.867881	0.46193		0.504758	0.681205		0.636713	0.710259	0.78848	0.759719
0.0485	0.0355	0.114		0.0043	0.016		0.0223	0.0363	0.05	0.31		1.22905	1.95475	5.85163		1.40282	1.15411		2.48459	2.28061	1.06862	1.07984		0.835259	0.715561	0.496499		0.799239	0.852959		0.660581	0.679716	0.875124	0.81992
0.0265	0.0357	0.1368		0.0337	0.017		0.0046	0.0321	0.09	0.2		1.50849	1.93291	8.42474		2.35236	1.40237		1.22581	1.32747	1.15827	0.954409		0.780123	0.718246	0.439702		0.672733	0.799325		0.835993	0.814085	0.851937	0.73173
0.0098	0.0194	0.0896		0.048	0.025		0.0045	0.0041	0.08	0.31		2.12036	2.50498	4.37405		2.58688	1.8764		3.80486	2.197	1.62572	1.83309		0.696425	0.658784	0.547078		0.651757	0.725386		0.573101	0.688231	0.760902	0.814473
0.034	0.0305	0.031		0.0216	0.023		0.0082	0.0111	0.02	0.06		2.57965	7.01366	2.16473		2.64824	2.71715		3.08605	0.903346	1.34858	0.83476		0.652365	0.467408	0.691634		0.646684	0.641169		0.61453	0.925535	0.809813	0.78848
0.0552	0.0033	0.2468		0.0379	0.025		0.0159	0.011	0.06	0.1		2.55312	3.39133	11.7147		1.85988	2.65607		1.60312	1.27641	2.47134	0.775768		0.654617	0.595508	0.393943		0.727527	0.646047		0.764461	0.824799	0.66176	0.753685
0.00965	0.0539	0.7665		0.0129	0.052		0.035	0.0159	0.06	0.21		2.04553	2.52331	31.3863		1.13367	2.95016		3.76853	2.13375	0.900633	1.04845		0.704815	0.657185	0.283638		0.858056	0.623825		0.574937	0.694965	0.926463	0.744895
0.1233	0.0337	0.1523		0.033	0.013		0.0487	0.1957	0.08	0.53		1.31237	2.54561	6.93781		1.25605	1.34659		3.85263	3.29084	4.86124	0.966569		0.817195	0.65526	0.469105		0.829231	0.810213		0.570722	0.601509	0.528156	0.71909
0.008	0.0172	0.1369		0.0344	0.007		0.02	0.0442	0.03	0.6		1.84136	2.22237	6.87482		2.08177	1.19686		2.93187	1.3135	1.30305	1.25725		0.729959	0.685602	0.470533		0.700702	0.842682		0.625119	0.81696	0.819137	0.752579
0.0092	0.0164	0.1019		0.0657	0.038		0.0125	0.0463	0.02	0.48		1.19731	5.34419	5.17753		1.95266	3.64248		2.59382	2.45359	1.44264	2.85359		0.842575	0.511741	0.517174		0.715816	0.581494		0.651175	0.663351	0.791817	0.92496
0.0184	0.0202	0.2459		0.0276	0.018		0.0237	0.0734	0.03	0.36		1.6931	2.18216	12.2459		3.7952	2.29945		1.77527	1.39993	1.75938	3.93937		0.750671	0.689787	0.388163		0.573587	0.677854		0.738906	0.799789	0.741124	0.764731
0.083	0.0583	0.0638		0.0174	0.074		0.0137	0.0121	0.11	0.07		1.63251	1.75356	3.91341		1.54964	2.31328		3.28407	1.85444	1.12348	1.03952		0.759846	0.741943	0.567752		0.773157	0.6765		0.601922	0.728237	0.860643	0.801665
0.0889	0.011	0.1419		0.015	0.069		0.0147	0.0194	0.21	0.39		2.54524	2.65094	7.51265		1.80127	1.58416		1.73836	2.95489	1.7931	1.04726		0.655292	0.646464	0.456822		0.735335	0.767499		0.7441	0.623492	0.736448	0.735764
0.0697	0.0667	0.0499		0.0337	0.021		0.0225	0.0198	0.09	0.13		2.53981	2.3387	5.20943		1.75326	1.30852		1.75884	1.47193	1.31746	1.09573		0.655758	0.674041	0.516116		0.741985	0.817996		0.741201	0.78653	0.816142	0.848376
0.0133	0.021	0.0927		0.0245	0.026		0.0071	0.0112	0.13	0.23		1.10832	1.3977	6.25621		2.76559	3.6442		2.20792	1.1082	1.26464	1.36355		0.864548	0.800213	0.485557		0.637404	0.581402		0.687094	0.864579	0.827348	0.819711
0.0337	0.0173	0.0895		0.0329	0.072		0.0183	0.0383	0.09	0.45		1.70726	1.35415	2.77629		2.09394	2.87389		2.50835	1.24112	1.60142	1.2183		0.74859	0.808701	0.636584		0.699342	0.629295		0.658488	0.832542	0.764731	0.637393
0.0106	0.029	0.0953		0.0134	0.052		0.0108	0.0081	0.06	1.21		1.224	3.05126	4.93512		1.78639	2.13741		2.75003	1.02773	1.08028	5.26894		0.836406	0.616857	0.525507		0.73737	0.694568		0.638604	0.88658	0.871966	0.778683
0.0266	0.0303	0.1854		0.0167	0.043		0.0411	0.0194	0.1	0.25		1.0921	3.66564	9.48396		2.06912	1.62528		2.46862	1.97954	1.26675	1.13879		0.868807	0.580267	0.422683		0.702127	0.760972		0.662002	0.712562	0.826888	0.776992
0.0842	0.017	0.0664		0.124	0.078		0.0462	0.0135	0.25	0.41		3.18659	2.90665	3.30344		4.50605	4.50769		2.02183	1.03514	1.29822	1.12227		0.607998	0.626922	0.600743		0.541683	0.541618		0.707559	0.88446	0.820153	0.79266
0.0228	0.0663	0.0841		0.0195	0.249		0.0126	0.029	0.04	0.06		1.06625	3.78609	4.8812		2.34165	3.90905		6.28088	1.39447	1.87821	1.19874		0.875772	0.574047	0.527435		0.673758	0.567964		0.484921	0.800832	0.725153	0.721249
0.00893	0.1054	0.1261		0.0258	0.045		0.05	0.0254	0.05	0.09		1.46113	1.81072	5.10267		1.76184	1.16722		2.24106	1.63306	1.15641	1.06921		0.788463	0.734053	0.519691		0.74078	0.849754		0.683691	0.759761	0.852393	0.717459
0.0096	0.0106	0.0522		0.0813	0.096		0.0155	0.011	0.02	0.1		1.57396	2.85479	3.44313		5.22321	2.65911		2.73659	1.03012	1.17292	0.938199		0.769154	0.630695	0.592506		0.515662	0.645801		0.639648	0.885895	0.848376	0.787022
0.0007	0.031	0.1228		0.0485	0.01		0.0299	0.027	0.13	0.11		1.02752	1.42335	5.66128		1.65331	1.70979		5.16375	2.27716	1.09573	1.43608		0.886641	0.795379	0.502003		0.756646	0.74822		0.517634	0.680059	0.867848	0.747691
0.0472	0.0036	0.0526		0.0092	0.017		0.0152	0.0178	0.04	0.23		5.0983	2.84966	4.36389		1.315	1.74216		1.38835	1.27915	1.24448	1.51423		0.519839	0.631074	0.547503		0.81665	0.743558		0.802007	0.824209	0.831793	0.731277
0.0358	0.0568	0.1992		0.0541	0.074		0.0136	0.0159	0.06	0.12		1.22375	1.33762	8.4158		4.3281	2.15195		1.23039	1.48587	1.15834	1.0346		0.836463	0.812021	0.439858		0.549008	0.693		0.834954	0.784063	0.85192	0.846428
0.0489	0.051	0.0589		0.0531	0.112		0.018	0.0542	0.07	0.1		1.94996	1.65916	3.91849		2.38337	2.48022		6.14557	2.49545	1.1795	0.988449		0.716147	0.755756	0.567507		0.669803	0.660968		0.488454	0.659621	0.846794	0.762338
0.0081	0.0056	0.0816		0.0258	0.247		0.0375	0.0098	0.04	0.07		2.00728	2.7915	3.89547		2.37883	3.62936		2.76551	0.911511	1.13787	1.10804		0.709264	0.635426	0.568623		0.670229	0.582194		0.637411	0.922763	0.856999	0.6771
0.0256	0.0697	0.2445		0.0861	0.088		0.0145	0.0389	0.07	0.17		1.5385	2.93041	5.9049		3.36934	1.79657		1.52563	1.62798	1.628	1.17435		0.775017	0.625223	0.495002		0.5968	0.735974		0.777191	0.76055	0.760546	0.811126
0.0281	0.0164	0.0766		0.0113	0.035		0.028	0.0189	0.06	0.14		1.58918	1.39665	2.65536		3.41802	2.64676		1.57597	0.972764	1.04259	1.58734		0.76669	0.800415	0.646105		0.593954	0.646804		0.768826	0.902974	0.882346	0.777489
0.0346	0.0127	0.053		0.0174	0.028		0.0122	0.0422	0.07	0.02		1.56261	2.51277	3.16725		3.29354	1.49585		1.14875	2.10762	1.86475	1.64367		0.771011	0.658102	0.609233		0.601344	0.782314		0.854285	0.697825	0.726894	0.750997
0.01286	0.0311	0.1938		0.0311	0.06		0.0168	0.1407	0.02	0.11		1.84673	1.1498	1.53926		5.43805	1.19874		1.91126	3.54737	1.44264	1.40553		0.72925	0.854023	0.774891		0.50878	0.84224		0.720949	0.586645	0.791817	0.620604
0.0071	0.0493	0.1162		0.0702	0.045		0.025	0.0585	0.05	0.07		1.03542	2.45225	7.41633		2.33338	2.5974		5.18764	2.4629	1.44835	1.1434		0.884379	0.663472	0.458791		0.674552	0.650876		0.516838	0.662514	0.790775	0.712342
0.02079	0.1507	0.0263		0.0929	0.012		0.0296	0.0362	0.09	0.04		1.33508	5.61126	1.21445		4.06882	2.81448		2.07792	1.72957	0.931135	0.898359		0.812533	0.50349	0.838593		0.56043	0.633692		0.701134	0.745358	0.916234	0.720518
0.023	0.1171	0.0725		0.0218	0.019		0.006	0.0009	0.06	0.14		2.24033	6.30464	5.41198		1.13508	1.12267		1.62905	7.81799	1.15834	1.0263		0.683765	0.484311	0.509595		0.857701	0.860848		0.760383	0.450795	0.85192	0.771749
0.0297	0.0161	0.3159		0.0113	0.077		0.0074	0.0417	0.07	0.02		2.02665	2.37795	11.4453		1.94922	3.12325		3.12234	1.30342	0.973887	0.738631		0.706998	0.670312	0.397011		0.716238	0.612081		0.61214	0.819061	0.902627	0.778837
0.0069	0.062	0.0722		0.0517	0.034		0.0082	0.0213	0.04	0.37		1.83872	1.55051	5.35843		2.66501	2.21982		8.58203	1.27192	0.989651	1.36475		0.730307	0.773011	0.511287		0.645324	0.685865		0.436999	0.825768	0.897808	0.759263
0.145	0.0091	0.0155		0.0419	0.032		0.0359	0.0083	0.04	0.15		1.8068	1.19486	2.2453		1.91693	2.03155		2.33171	1.27074	1.30019	1.28743		0.734584	0.84315	0.68326		0.720236	0.706429		0.674713	0.826022	0.819738	0.764389
0.04019	0.0065	0.0071		0.0376	0.097		0.0078	0.013	0.06	0.17		5.67195	1.59596	1.33762		1.8151	2.00967		2.81031	1.47275	1.0058	1.00232		0.501688	0.765603	0.812021		0.733462	0.708983		0.634005	0.786383	0.892977	0.787331
0.06735	0.0431	0.0382		0.0352	0.041		0.0096	0.0431	0.1	0.21		1.6023	4.29435	1.61976		1.90762	2.00202		5.46315	2.24483	3.33602	1.03232		0.764591	0.550442	0.761834		0.721407	0.709886		0.507999	0.683308	0.598781	0.701457
0.01207	0.1953	0.0552		0.0171	0.083		0.0262	0.0205	0.05	0.08		1.27004	2.85125	3.32859		1.72184	3.16486		2.09395	1.99886	1.20205	1.31698		0.826174	0.630956	0.599226		0.746471	0.609386		0.69934	0.710259	0.841465	0.774039
0.0157	0.0142	0.0929		0.0129	0.066		0.0035	0.0117	0.06	0.06		2.37245	2.49694	4.72158		2.43546	1.98821		3.01482	2.5384	1.0058	0.867279		0.670829	0.65949	0.533312		0.664993	0.711525		0.619332	0.65588	0.892977	0.796223
0.0244	0.0424	0.212		0.0556	0.038		0.0221	0.0135	0.03	0.29		1.39441	2.83333	9.64003		2.43977	1.44066		2.27698	1.76002	0.684875	1.32344		0.800842	0.632283	0.420389		0.664602	0.79218		0.680076	0.741034	1.01502	0.699252
0.0138	0.0106	0.1082		0.0172	0.017		0.0266	0.0263	0.05	0.18		1.12055	1.23721	4.32729		1.47528	3.08101		2.23789	1.2873	1.06862	0.994536		0.861392	0.833419	0.549042		0.785934	0.614865		0.684013	0.822466	0.875124	0.905982
0.04	0.0299	0.0762		0.0361	0.02		0.0244	0.0188	0.01	0.1		4.54256	1.60778	2.23399		4.57345	3.0889		1.49558	1.14669	4.36447	0.913725		0.540228	0.763722	0.684411		0.539009	0.614341		0.782361	0.854796	0.547478	0.726937
0.03886	0.0616	0.0465		0.0109	0.019		0.0031	0.0282	0.16	0.14		1.06867	1.771	1.67459		1.58786	1.49428		1.44773	2.50385	1.1112	0.83078		0.875112	0.739499	0.753427		0.766902	0.782589		0.790888	0.658882	0.863801	0.790948
0.0418	0.0032	0.0103		0.0541	0.012		0.0184	0.02	0.02	0.25		2.0574	3.6066	0.932665		2.65056	2.81448		1.59332	1.54097	0.738631	1.09365		0.703458	0.583416	0.915733		0.646495	0.633692		0.766026	0.774604	0.989772	0.774502
0.0104	0.0257	0.048		0.025	0.146		0.0057	0.0419	0.01	0.09		1.23095	2.17622	2.91674		2.08092	1.94267		1.80505	1.34632	1.39013	0.854293		0.834829	0.690414	0.626198		0.700797	0.717042		0.734821	0.810266	0.801665	0.838395
0.0322	0.0192	0.0705		0.0292	0.025		0.0039	0.0183	0.001	0.09		1.46974	1.56536	2.48847		2.54747	1.50844		7.31764	1.50343	36.9316	0.931135		0.786921	0.770559	0.660238		0.655101	0.780132		0.460844	0.780998	0.268665	0.790497
0.0131	0.0079	0.0337		0.0355	0.049		0.0049	0.0157	0.01	0.15		1.4376	2.22741	2.54561		4.72935	1.50807		4.12105	1.1015	1.11301	0.805866		0.792742	0.685085	0.65526		0.53302	0.780195		0.558052	0.866328	0.863331	0.841465
0.0089	0.0126	0.0053		0.0639	0.024		0.0039	0.0227	0.01	0.14		1.27939	1.18829	1.80351		2.00844	1.93073		4.43322	1.11987	2.71509	0.964743		0.824158	0.844701	0.735029		0.709128	0.718517		0.544634	0.861567	0.641332	0.721407
0.0488	0.0196	0.0547		0.0174	0.016		0.029	0.0289	0.01	0.08		2.65914	1.31061	4.23367		1.90598	1.35735		1.32236	1.63772	0.58646	0.931276		0.645799	0.81756	0.553059		0.721613	0.808067		0.815132	0.75904	1.06889	0.824611
0.0143	0.0208	0.0642		0.0307	0.161		0.0764	0.0332	0.01	0.21		1.18522	1.82963	2.15856		1.68006	3.59275		2.43898	1.88735	0.770484	0.909195		0.845431	0.731515	0.692292		0.752609	0.584165		0.664674	0.723981	0.97594	0.680571
0.0122	0.0566	0.0645		0.0376	0.016		0.0576	0.0174	0.01	0.03		1.6429	3.3311	1.34671		1.67187	2.25412		1.43833	1.54964	2.07506	0.827801		0.758241	0.599075	0.810188		0.753836	0.682367		0.792607	0.773157	0.701457	0.813158
0.1175	0.0426	0.039		0.0338	0.025		0.0271	0.0391	0.02	0.06		1.95368	1.19689	1.75645		2.24617	1.34404		1.35776	1.08584	1.44264	0.867279		0.715692	0.842673	0.741537		0.683172	0.810726		0.807985	0.870473	0.791817	0.774039
0.0498	0.1832	0.02		0.0063	0.101		0.0281	0.0368	0.04	0.09		5.24274	3.75524	2.49288		0.930501	2.68844		1.56477	1.74535	1.30019	1.18902		0.515021	0.575615	0.659848		0.916443	0.643444		0.770656	0.743105	0.819738	0.807052
0.0103	0.01	0.0261		0.008	0.023		0.0496	0.0407	0.06	0.01		2.03021	1.11301	2.21551		1.36784	2.33565		2.20693	1.74527	1.86672	3.20764		0.706584	0.863331	0.686309		0.805996	0.674333		0.687198	0.743116	0.726638	0.811126
0.1212	0.1015	0.1249		0.0148	0.097		0.0188	0.028	0.07	0.02		1.66511	1.91296	6.57381		2.14193	2.96871		1.23486	1.27188	1.10804	0.868702		0.754854	0.720734	0.477608		0.69408	0.622522		0.833948	0.825776	0.864621	0.769049
0.00705	0.0576	0.0145		0.0428	0.036		0.1418	0.0921	0.03	0.02		1.01928	4.80122	1.0824		2.60506	2.23073		2.67373	1.4234	1.75938	1.25871		0.889024	0.530347	0.871396		0.650237	0.684744		0.644621	0.795369	0.741124	0.747407
0.0592	0.0619	0.0506		0.0187	0.022		0.0396	0.0315	0.03	0.47		2.52501	1.417	1.41421		2.00272	2.42303		3.35408	1.12079	1.30305	1.30434		0.657037	0.796565	0.797088		0.709802	0.666128		0.597704	0.86133	0.819137	0.789621
0.0099	0.0574	0.0525		0.0267	0.072		0.0609	0.0254	0.03	0.44		1.2437	3.93702	3.97014		1.24902	2.21817		2.21119	1.54559	0.879524	0.965051		0.831967	0.566615	0.565036		0.830784	0.686034		0.686756	0.773831	0.933817	0.710995
0.0183	0.0138	0.1132		0.0294	0.016		0.0352	0.0249	0.05	0.16		1.50343	0.99062	4.77558		2.30363	1.46735		5.74904	1.8915	1.44835	1.01321		0.780998	0.897515	0.531295		0.677444	0.787347		0.499435	0.723451	0.790775	0.828746
0.00767	0.0372	0.0661		0.0928	0.02		0.0806	0.0097	0.05	0.05		1.04023	2.81029	2.89927		1.69124	1.97893		2.34544	4.30742	1.24888	0.945448		0.883015	0.634007	0.627453		0.750946	0.712635		0.673394	0.549885	0.830814	0.805488
0.018	0.0113	0.032		0.0158	0.035		0.0246	0.0256	0.09	0.06		1.26028	2.72129	1.40369		0.997018	1.29261		1.64775	1.78947	3.90916	0.803064		0.828301	0.640845	0.799075		0.895591	0.821339		0.757496	0.736946	0.567958	0.777539
0.007	0.0195	0.0518		0.0289	0.018		0.0316	0.0147	0.03	0.08		1.04948	1.62101	1.89832		1.89586	3.2518		1.99404	1.05314	1.8445	0.989465		0.880414	0.761639	0.722583		0.722895	0.603907		0.710831	0.87939	0.729544	0.693801
0.0351	0.007	0.0421		0.0622	0.079		0.032	0.0123	0.03	0.02		1.80876	1.37611	3.26085		1.94947	2.28108		4.6602	1.79463	0.879524	0.80191		0.734318	0.804378	0.603347		0.716207	0.679669		0.535644	0.73624	0.933817	0.784988
0.0054	0.2247	0.0157		0.0807	0.054		0.1649	0.0197	0.03	0.09		1.37502	7.21333	1.90339		2.08738	2.58649		2.8335	1.1246	1.30305	0.957738		0.804591	0.463055	0.72194		0.700073	0.65179		0.632271	0.860355	0.819137	0.778569
0.0199	0.2901	0.0442		0.0522	0.07		0.0328	0.0067	0.03	0.07		1.75744	4.53255	2.60726		2.46627	1.53922		1.69225	0.96759	1.23567	0.911075		0.741397	0.540626	0.650054		0.662213	0.774896		0.750797	0.90458	0.833765	0.746772
0.01711	0.0375	0.0455		0.064	0.004		0.0502	0.0504	0.04	0.12		1.03467	1.54459	3.24607		1.94756	3.16629		1.59834	1.81738	1.13787	0.900801		0.884594	0.773999	0.604261		0.716441	0.609295		0.765223	0.733154	0.856999	0.796716
0.0257	0.0103	0.0374		0.0518	0.017		0.0096	0.0212	0.04	0.03		1.54351	1.61165	3.08521		2.28995	1.74216		1.07364	1.28394	1.08693	0.684875		0.774178	0.763111	0.614586		0.67879	0.743558		0.873759	0.823181	0.870183	0.823017
0.1065	0.0287	0.0203		0.0351	0.018		0.0415	0.0135	0.03	0.09		2.66154	2.01538	1.30902		2.43921	0.837991		2.77082	2.39477	1.17065	0.931135		0.645604	0.708313	0.817891		0.664652	0.948996		0.637003	0.668738	0.848924	0.80934
0.0326	0.0084	0.0719		0.0466	0.032		0.038	0.0083	0.07	0.03		1.1626	4.54597	3.21929		3.6735	1.77792		1.5696	1.27074	2.2332	0.989345		0.850879	0.540093	0.605933		0.579853	0.738539		0.769865	0.826022	0.684492	0.754985
0.0608	0.0348	0.0748		0.0312	0.105		0.0517	0.0067	0.09	0.14		1.20359	3.56344	2.66276		3.58685	3.75601		2.74263	0.96759	2.74553	0.905694		0.841107	0.585762	0.645506		0.584485	0.575575		0.639178	0.90458	0.638953	0.67312
0.0491	0.0456	0.1153		0.0306	0.09		0.023	0.0057	0.01	0.02		1.31983	2.77949	4.80046		1.69106	2.74553		1.6832	1.33688	1.39013	1.09112		0.815652	0.63634	0.530375		0.750973	0.638953		0.752141	0.81217	0.801665	0.742058
0.0825	0.0188	0.0193		0.1351	0.028		0.0257	0.0304	0.02	0.02		1.71033	1.42452	1.1717		5.68553	1.34385		2.28502	1.40731	0.678773	0.518764		0.748142	0.795159	0.848669		0.501288	0.810762		0.679278	0.798389	1.01805	0.81131
0.1166	0.0091	0.1319		0.02	0.007		0.0411	0.0177	0.04	0.04		1.50386	0.930424	3.98244		2.63395	4.64436		1.39925	1.72184	1.41656	1.66972		0.780924	0.916468	0.564453		0.64785	0.536252		0.799919	0.746472	0.796647	0.722267
0.023	0.0759	0.0336		0.0089	0.118		0.0658	0.0148	0.03	0.09		2.05754	2.3053	1.27318		1.10518	1.02242		1.64524	3.19728	0.730519	1.04057		0.703441	0.677281	0.825494		0.865365	0.888112		0.757882	0.60732	0.993422	0.718945
0.0206	0.035	0.1251		0.0353	0.102		0.0664	0.0175	0.02	0.12		1.49073	2.26926	5.11839		1.46104	3.85385		2.30039	0.88656	0.518764	1.3686		0.783209	0.680847	0.519158		0.788479	0.570662		0.677762	0.93134	1.11349	0.69303
0.0131	0.0365	0.0309		0.0274	0.121		0.0326	0.0616	0.01	0.11		1.96156	1.07891	0.987395		1.18601	2.08771		3.53169	2.74198	0.434351	0.859886		0.714733	0.872334	0.898491		0.845242	0.700037		0.587512	0.639228	1.1814	0.782495
0.0272	0.0035	0.0193		0.0136	0.114		0.0176	0.0157	0.04	0.29		3.22147	4.13556	1.08804		4.02801	2.93755		0.953811	2.04261	1.80689	1.38547		0.605796	0.557399	0.869886		0.562316	0.624716		0.908915	0.705151	0.73457	0.789867
0.03078	0.0384	0.0471		0.0205	0.074		0.1448	0.0496	0.01	0.06		1.38678	4.69277	2.68668		0.96439	1.45676		3.86982	1.93973	0.989465	0.93483		0.802309	0.534402	0.643584		0.90558	0.78925		0.569876	0.717404	0.897864	0.743573
0.0196	0.1064	0.0774		0.0242	0.014		0.0569	0.0931	0.01	0.12		1.35686	2.74817	4.3297		2.33563	1.38525		2.26425	2.77367	0.434351	0.900801		0.808163	0.638748	0.54894		0.674336	0.802604		0.681349	0.636785	1.1814	0.819738
0.0199	0.0043	0.0302		0.0381	0.016		0.5235	0.0122	0.05	0.03		1.3345	1.40282	2.70106		2.49439	1.83269		8.06241	1.39415	1.90882	1.10795		0.812652	0.799239	0.64244		0.659714	0.731108		0.446193	0.800892	0.721256	0.763044
0.1355	0.0094	0.0382		0.0668	0.074		0.048	0.0338	0.08	0.16		3.00196	1.11981	2.05938		3.97818	1.94876		2.43171	1.7429	1.11301	1.21531		0.620216	0.861581	0.703232		0.564654	0.716295		0.665335	0.743452	0.863331	0.762727
0.0235	0.0139	0.05		0.0155	0.011		0.0514	0.0356	0.03	0.03		1.27609	2.60589	2.10389		2.91501	3.607		2.46955	1.71386	1.59708	0.879524		0.824868	0.650168	0.698237		0.626322	0.583394		0.661919	0.747629	0.765424	0.701457
0.01331	0.0122	0.105		0.0237	0.031		0.0249	0.02	0.05	0.27		1.12794	1.39415	4.94838		1.58523	1.89447		1.35485	1.34858	2.84931	2.36893		0.859506	0.800892	0.525037		0.767326	0.723072		0.808562	0.809813	0.631099	0.737464
0.01	0.0598	0.0168		0.0297	0.021		0.0675	0.0123	0.02	0.03		2.19398	2.42185	1.43596		1.62951	1.3977		2.11381	1.50422	1.09112	2.31145		0.688546	0.666237	0.793043		0.760312	0.800213		0.697143	0.780861	0.869068	0.759576
0.1168	0.0194	0.0666		0.0315	0.049		0.0549	0.0069	0.06	0.03		2.97736	1.63776	2.99407		2.2842	1.25162		2.50238	1.83872	1.19874	0.778147		0.621919	0.759033	0.62076		0.679359	0.830208		0.659012	0.730307	0.84224	0.772973
0.0096	0.0278	0.0563		0.0257	0.076		0.0573	0.0155	0.11	0.07		0.926336	2.25025	3.28254		2.75642	1.89451		3.33284	2.09567	1.09755	1.4122		0.917814	0.682759	0.602016		0.63811	0.723067		0.598971	0.69915	0.867366	0.630784
0.0148	0.0235	0.0806		0.0282	0.014		0.1114	0.0159	0.03	0.07		1.23954	1.34906	3.42327		1.63545	1.50741		2.97596	1.16867	1.10795	0.880709		0.832896	0.809717	0.59365		0.75939	0.78031		0.622016	0.849402	0.864645	0.610016
0.0096	0.0272	0.0846		0.0777	0.028		0.0437	0.0421	0.12	0.02		1.08657	2.03994	3.62409		3.54007	1.92504		2.9338	1.17372	1.57504	1.64367		0.870278	0.705459	0.582476		0.587048	0.719224		0.624982	0.848183	0.768977	0.67438
0.01216	0.0105	0.0146		0.049	0.006		0.0737	0.0121	0.02	0.01		1.2151	4.25549	0.973474		2.79891	1.20653		2.74284	0.949475	1.25871	4.05285		0.838443	0.552113	0.902754		0.634865	0.840423		0.639162	0.910297	0.828646	0.657749
0.0219	0.0273	0.0215		0.0387	0.028		0.0828	0.0169	0.02	0.02		1.64057	1.92861	1.61173		2.68939	1.27188		4.53802	1.76284	0.939105	1.64367		0.7586	0.71878	0.763098		0.643368	0.825776		0.540408	0.740639	0.913635	0.71346
0.0142	0.0407	0.1493		0.0474	0.005		0.0141	0.0129	0.07	0.03		1.55239	1.36825	3.82994		3.07989	2.02642		1.25193	1.92755	1.00635	0.778147		0.772699	0.805914	0.571848		0.61494	0.707024		0.83014	0.718912	0.892815	0.815415
0.0039	0.0116	0.069		0.049	0.069		0.0322	0.0133	0.02	0.03		1.70534	1.8497	3.42014		2.79891	2.78941		1.52718	1.5349	1.34858	1.10795		0.748871	0.72886	0.593831		0.634865	0.635585		0.776928	0.775623	0.809813	0.703204
0.0105	0.0744	0.0384		0.109	0.046		0.0524	0.023	0.05	0.07		1.09329	3.41603	3.02753		3.21323	1.53227		2.04048	1.40836	1.11194	1.03952		0.868492	0.594069	0.618465		0.606313	0.776067		0.705397	0.798191	0.863609	0.780394
0.0028	0.0336	0.0973		0.0166	0.038		0.0451	0.0244	0.45	0.01		2.31275	1.40257	4.16685		2.38593	2.16219		1.59403	2.41429	2.50373	1.24644		0.676552	0.799288	0.556		0.669563	0.691904		0.765911	0.666931	0.658893	0.793545
0.0196	0.1296	0.0202		0.0141	0.008		0.0197	0.0261	0.05	0.01		1.29241	1.69364	3.52263		2.71331	0.916343		1.20891	1.54663	1.11194	1.54445		0.821381	0.750591	0.588015		0.641472	0.921138		0.83987	0.773657	0.863609	0.766063
0.05415	0.0292	0.0156		0.0532	0.064		0.0671	0.0242	0.02	0.1		1.15198	2.03965	1.21406		3.06003	1.94756		1.97601	2.00251	1.86255	0.963105		0.853484	0.705493	0.838683		0.616267	0.716441		0.712986	0.709828	0.727179	0.689074
0.0213	0.003	0.042		0.0368	0.124		0.0221	0.0308	0.04	0.03		1.40339	1.21585	1.63891		2.0527	4.38536		2.04163	1.37099	1.24448	1.59708		0.79913	0.83827	0.758856		0.703994	0.546608		0.705264	0.805377	0.831793	0.67532
0.0612	0.0125	0.0558		0.0122	0.019		0.0292	0.0177	0.06	0.01		1.94052	1.73766	3.01319		1.14875	4.8174		1.68579	1.29364	1.04259	1.88654		0.717307	0.7442	0.619444		0.854285	0.529753		0.751755	0.821119	0.882346	0.784625
0.0122	0.0147	0.0252		0.0154	0.016		0.0614	0.0235	0.02	0.09		0.933974	2.01975	1.03532		3.14143	2.40776		3.95183	1.34906	0.939105	0.931135		0.915305	0.707802	0.884409		0.610898	0.667533		0.565907	0.809717	0.913635	0.659848
0.00622	0.0016	0.0342		0.0615	0.269		0.0241	0.0405	0.01	0.05		0.970589	1.26651	1.55654		5.21061	4.22066		2.12731	1.21394	1.70979	1.02644		0.903648	0.82694	0.772012		0.516077	0.553627		0.695666	0.83871	0.74822	0.79137
0.0084	0.0403	0.0683		0.0752	0.038		0.0515	0.0128	0.06	0.14		1.8869	2.5676	3.26628		3.485	1.2608		2.68575	1.26651	1.11885	1.13463		0.724038	0.653384	0.603013		0.590124	0.828189		0.643659	0.82694	0.861826	0.73457
0.01	0.0269	0.0145		0.0185	0.004		0.0483	0.0169	0.06	0.07		1.27434	1.16088	1.18381		1.18418	1.62114		2.88062	1.12308	1.4149	1.03952		0.825243	0.851299	0.845767		0.845678	0.761618		0.628804	0.860743	0.796958	0.933817
0.0131	0.0091	0.0552		0.0142	0.051		0.0552	0.0235	0.04	0.02		2.02483	1.19486	1.67167		2.67523	1.60324		2.47525	1.19052	1.03753	1.25871		0.707209	0.84315	0.753866		0.644501	0.764443		0.66141	0.844173	0.88378	0.681948
0.0341	0.0236	0.1577		0.0387	0.011		0.0356	0.0189	0.07	0.18		14.3434	2.98055	8.98542		3.29247	1.27641		2.65543	1.22182	1.33152	1.21756		0.368236	0.621697	0.43036		0.601409	0.824799		0.646099	0.836902	0.813258	0.742028
0.0387	0.0168	0.0394		0.0342	0.06		0.04	0.0168	0.04	0.03		1.79093	3.73293	1.65304		1.85704	1.36975		3.39337	1.54637	0.989651	1.75938		0.736747	0.576759	0.756687		0.727897	0.80562		0.595389	0.773701	0.897808	0.744859
0.0074	0.0946	0.0512		0.0289	0.066		0.1665	0.0167	0.03	0.02		1.16541	1.7026	2.71732		2.1798	2.44981		4.397	2.35744	1.23567	1.54097		0.850194	0.749273	0.641157		0.690037	0.663692		0.546125	0.67225	0.833765	0.755574
0.0033	0.1967	0.1393		0.019	0.04		0.1045	0.0212	0.01	0.03		1.52823	2.07033	8.46356		1.59849	6.33896		3.21564	1.55823	1.39013	1.51982		0.77675	0.70199	0.439029		0.765198	0.483435		0.606162	0.771733	0.801665	0.764592
0.0348	0.0234	0.0559		0.0566	0.202		0.0233	0.014	0.02	0.01		6.22787	1.1257	3.00242		4.0491	6.59711		1.64013	1.38525	1.34858	0.989465		0.486293	0.860076	0.620184		0.561338	0.477045		0.758667	0.802604	0.809813	0.785494
0.0223	0.0722	0.0599		0.0278	0.048		0.0113	0.0155	0.02	0.02		1.73937	2.31617	4.73992		2.69177	1.8099		1.33902	1.56355	1.25871	1.01321		0.743955	0.676219	0.532624		0.643179	0.734163		0.811737	0.770857	0.828646	0.645723
0.0257	0.0357	0.0393		0.0365	0.036		0.1013	0.0278	0.05	0.02		4.69129	3.05141	1.53036		1.70126	2.69412		4.64654	2.04886	1.11194	1.54097		0.534458	0.616847	0.77639		0.74947	0.642992		0.536168	0.704434	0.863609	0.74399
0.0261	0.0196	0.0498		0.0557	0.028		0.0636	0.0194	0.02	0.01		3.89049	1.93935	2.40325		2.36286	3.4076		1.86459	1.63776	0.738631	2.95453		0.568865	0.717451	0.66795		0.671735	0.594559		0.726914	0.759033	0.989772	0.796763
0.0169	0.0238	0.0583		0.0259	0.01		0.1182	0.0636	0.02	0.01		1.58471	3.0702	3.99956		1.32737	1.39013		3.7917	2.77346	1.75083	4.36447		0.767409	0.615586	0.563646		0.814105	0.801665		0.573764	0.636801	0.742329	0.844208
0.0172	0.1097	0.0514		0.051	0.227		0.0184	0.0041	0.02	0.06		4.3295	3.49656	3.10408		2.50844	5.22402		2.48116	1.03371	1.44264	1.32557		0.548949	0.589473	0.613338		0.65848	0.515635		0.660885	0.884868	0.791817	0.77088
0.0058	0.0259	0.0543		0.011	0.007		0.0447	0.0216	0.05	0.01		1.21133	6.43323	3.01741		1.14886	1.57242		1.4469	1.23683	1.5556	2.95453		0.839312	0.481062	0.619155		0.854256	0.769405		0.79104	0.833504	0.772168	0.747604
0.0119	0.0477	0.0264		0.027	0.165		0.0305	0.0315	0.02	0.04		2.49274	1.425	2.06235		1.36784	1.59541		2.33493	1.4486	1.09112	0.943269		0.65986	0.795072	0.702895		0.805996	0.76569		0.674403	0.79073	0.869068	0.669738
0.0111	0.0045	0.043		0.0949	0.036		0.1474	0.003	0.01	0.01		1.84704	2.8961	2.49673		3.64071	3.21761		2.89668	1.93073	0.58646	1.88654		0.729209	0.627682	0.659509		0.581588	0.606038		0.62764	0.718517	1.06889	0.771524
0.0034	0.064	0.0291		0.0939	0.014		0.0728	0.0928	0.03	0.01		1.23151	1.94756	1.53586		3.71867	1.0587		2.16969	1.47094	0.730519	1.39013		0.834703	0.716441	0.775462		0.577495	0.877848		0.691107	0.786706	0.993422	0.829828
0.0198	0.0304	0.0247		0.0352	0.247		0.0235	0.0248	0.06	0.02		3.03888	2.35032	1.82285		2.51986	3.83283		2.01376	2.00891	1.4149	1.25871		0.617693	0.672928	0.732421		0.657484	0.571704		0.708502	0.709072	0.796958	0.809069
0.0287	0.0235	0.0187		0.028	0.028		0.0428	0.0251	0.01	0.08		5.5302	2.01376	1.07421		1.34385	2.53975		3.35427	1.41333	3.47481	1.01945		0.505938	0.708502	0.873603		0.810762	0.655763		0.597693	0.797254	0.5907	0.822392
0.0503	0.0081	0.0151		0.0188	0.048		0.0703	0.0098	0.01	0.17		9.66748	1.02773	1.64748		1.52624	2.00367		2.50265	1.60813	1.54445	1.03899		0.419991	0.88658	0.757538		0.777088	0.709691		0.658988	0.763666	0.774021	0.65317
0.0075	0.0701	0.0304		0.0343	0.107		0.049	0.0152	0.06	0.02		4.62291	2.22683	2.0609		1.54748	1.90434		3.51048	1.62587	2.89017	0.80191		0.53708	0.685144	0.703059		0.773517	0.721821		0.588693	0.760878	0.628111	0.786068
0.0544	0.0948	0.0339		0.0496	0.04		0.1989	0.0422	0.02	0.1		6.15292	4.31834	3.38406		2.7316	4.84855		3.70549	3.04878	0.738631	1.73766		0.488259	0.549421	0.595934		0.640037	0.528616		0.578179	0.617024	0.989772	0.591548
0.0321	0.0076	0.0195		0.0471	0.091		0.0661	0.0353	0.01	0.04		6.14568	1.71306	2.47935		2.15111	1.83997		3.89244	1.46104	0.875415	0.732968		0.488451	0.747744	0.661045		0.693091	0.730141		0.56877	0.788479	0.935275	0.765424
0.0664	0.06	0.0385		0.0399	0.041		0.0489	0.0148	0.02	0.59		4.69403	3.03964	3.77983		4.09825	1.58927		1.16253	1.23954	1.64367	1.46665		0.534354	0.617642	0.574363		0.559085	0.766676		0.850896	0.832896	0.758123	0.838153
0.0181	0.0235	0.124		0.059	0.113		0.0453	0.0346	0.05	0.17		4.47433	2.23732	5.55223		1.87431	2.03134		1.76449	1.03208	0.868829	0.984315		0.54296	0.684071	0.505268		0.725656	0.706453		0.740409	0.885333	0.937633	0.830814
0.0113	0.0169	0.0318		0.0237	0.028		0.1223	0.0385	0.03	0.03		2.33316	1.21663	1.49245		1.17052	1.00966		3.48965	1.52909	0.989345	0.730519		0.674573	0.838092	0.782908		0.848956	0.891838		0.589862	0.776604	0.897901	0.667012
0.0214	0.1317	0.0309		0.0279	0.03		0.0624	0.0056	0.04	0.09		2.04701	2.87719	1.90676		1.58729	2.31145		1.62634	1.87009	0.772226	1.04057		0.704646	0.629054	0.721516		0.766995	0.676679		0.760806	0.726201	0.975205	0.779567
0.021	0.0201	0.0628		0.0513	0.008		0.0598	0.0254	0.03	0.2		6.8933	1.3352	1.29155		2.47919	1.36784		1.61619	1.4613	0.778147	1.10311		0.470113	0.81251	0.821563		0.66106	0.805996		0.762395	0.788432	0.972726	0.805541
0.0151	0.0171	0.0447		0.0184	0.016		0.2099	0.0123	0.05	0.16		2.41456	2.24844	2.54926		2.33805	1.83269		3.88078	1.24697	1.97244	1.07128		0.666907	0.682942	0.654947		0.674103	0.731108		0.569339	0.831239	0.713416	0.807945
0.0304	0.0758	0.0172		0.1239	0.011		0.0659	0.0367	0.05	0.13		5.93078	3.50101	1.17456		3.65888	1.55912		3.20361	1.2325	1.20205	0.842379		0.494281	0.589223	0.847981		0.580624	0.771586		0.606919	0.834478	0.841465	0.792522
0.0161	0.086	0.0065		0.0235	0.11		0.0257	0.0238	0.04	0.14		2.8742	3.91659	1.19907		1.52109	1.62875		1.59515	1.86001	1.03753	0.944784		0.629272	0.567599	0.842163		0.777963	0.760431		0.765732	0.727511	0.88378	0.665835
0.0136	0.0638	0.055		0.0678	0.022		0.0615	0.0382	0.08	0.13		2.91649	4.3611	1.37852		2.5015	1.94788		3.59417	3.05931	1.11301	1.00632		0.626216	0.547619	0.803909		0.659089	0.716402		0.584087	0.616315	0.863331	0.695347
0.0077	0.0388	0.0161		0.0673	0.093		0.2561	0.021	0.06	0.26		2.36983	1.7746	1.23747		3.21567	1.72254		7.94747	2.01907	1.08028	1.20028		0.671076	0.738999	0.833361		0.606159	0.74637		0.448334	0.707881	0.871966	0.7612
0.0476	0.0138	0.0392		0.0159	0.1		0.0525	0.0201	0.02	0.05		5.32882	2.29178	2.35636		1.07397	4.91559		2.29753	2.46814	0.939105	2.60978		0.512232	0.678609	0.672352		0.87367	0.526202		0.678043	0.662045	0.913635	0.730414
0.0134	0.0515	0.0283		0.0184	0.014		0.0301	0.0401	0.02	0.16		2.76504	2.8437	1.24506		1.70444	4.28583		1.36374	4.96093	1.44264	1.56623		0.637446	0.631514	0.831664		0.749003	0.550807		0.806802	0.524594	0.791817	0.73255
0.0036	0.0157	0.013		0.0419	0.171		0.0777	0.0949	0.04	0.2		1.92729	1.90339	1.22784		4.29605	6.14451		2.94033	2.32598	4.84855	0.87789		0.718945	0.72194	0.835532		0.550369	0.488482		0.624519	0.675267	0.528616	0.543795
0.0647	0.0438	0.0879		0.1015	0.084		0.0459	0.0992	0.01	0.4		4.05395	2.83011	3.81726		2.03333	1.43741		1.16929	1.54836	0.311119	0.965282		0.561114	0.632523	0.57248		0.706223	0.792777		0.849252	0.77337	1.32039	0.749386
0.0146	0.026	0.1147		0.059	0.041		0.0195	0.0519	0.11	0.07		1.94442	1.31718	5.26638		1.37088	1.78771		2.34165	6.1785	2.14365	1.10804		0.716827	0.8162	0.514249		0.805398	0.737189		0.673758	0.487585	0.693893	0.655159
0.0196	0.0462	0.011		0.0716	0.014		0.0041	0.0303	0.03	0.14		2.65378	1.25164	1.14886		2.08159	1.26987		10.1713	1.80815	1.30305	1.04739		0.646233	0.830203	0.854256		0.700722	0.82621		0.412939	0.7344	0.819137	0.845444
0.0221	0.0924	0.0243		0.0109	0.011		0.0561	0.1016	0.05	0.14		3.01593	1.78464	1.88335		2.28524	1.14886		4.84138	2.60818	0.761842	0.944784		0.619256	0.737611	0.724492		0.679256	0.854256		0.528877	0.649977	0.979616	0.815119
0.0198	0.0287	0.0615		0.016	0.118		0.0273	0.0153	0.25	0.16		2.31076	2.01538	4.2116		1.35735	1.53494		1.26498	2.4651	1.16957	0.975689		0.676746	0.708313	0.554024		0.808067	0.775617		0.827275	0.662317	0.849185	0.774363
0.0048	0.0121	0.0674		0.015	0.084		0.1576	0.0232	0.04	0.18		1.37431	1.05488	3.82512		2.08519	1.47458		4.27748	1.85262	0.898359	1.17828		0.804727	0.878907	0.572088		0.700319	0.786059		0.551165	0.728477	0.927245	0.808689
0.0221	0.0555	0.0248		0.0512	0.095		0.0283	0.0028	0.05	0.33		1.4339	2.2465	2.45387		1.88107	1.43729		1.38858	3.30845	0.985392	1.06995		0.793422	0.683139	0.663326		0.724786	0.792798		0.801962	0.60044	0.8991	0.826888
0.0185	0.1025	0.0247		0.0234	0.007		0.0504	0.0457	0.01	0.37		1.80099	4.74998	2.356		2.03101	7.09145		3.69346	1.9286	2.07506	1.16354		0.735373	0.532247	0.672386		0.706491	0.465692		0.578806	0.718781	0.701457	0.798566
0.0361	0.1571	0.0315		0.0285	0.032		0.1544	0.0229	0.01	0.31		7.39025	6.2578	1.18191		2.34485	1.54633		6.95913	2.23632	0.989465	1.19874		0.45933	0.485516	0.846219		0.673451	0.773708		0.468625	0.684174	0.897864	0.785217
0.0115	0.0825	0.1093		0.0452	0.018		0.06	0.0126	0.08	0.35		4.24805	2.34039	3.99124		3.1935	2.02922		3.11626	1.30704	1.17847	1.09871		0.552435	0.673878	0.564038		0.607559	0.706699		0.612538	0.818304	0.847042	0.781088
0.0234	0.0803	0.1371		0.0488	0.017		0.0435	0.0342	0.001	0.08		2.57375	2.47039	4.59938		2.50276	2.13283		2.05522	2.19393	25.9382	1.11301		0.652863	0.661844	0.537995		0.658979	0.695065		0.703706	0.688552	0.302248	0.819715
0.0494	0.0356	0.0592		0.0114	0.035		0.0212	0.0463	0.11	0.56		9.92743	2.85703	3.52912		0.959096	1.1166		0.971091	2.1535	3.0522	3.66145		0.416293	0.63053	0.587654		0.907243	0.862406		0.903492	0.692834	0.616794	0.749948
0.0337	0.0407	0.0176		0.1313	0.012		0.0254	0.0073	0.02	0.1		2.48657	3.17523	2.55544		3.65062	1.72844		2.45434	1.64274	0.868702	1.01423		0.660406	0.608722	0.654419		0.581062	0.74552		0.663284	0.758266	0.937678	0.838386
0.0307	0.0174	0.0184		0.008	0.05		0.0421	0.0671	0.03	0.05		1.72852	1.14771	1.10953		1.94756	2.10389		1.3899	1.5369	1.10795	1.24888		0.745508	0.854542	0.864234		0.716441	0.698237		0.801708	0.775286	0.864645	0.798807
0.0369	0.0206	0.0218		0.0163	0.093		0.0644	0.0338	0.03	0.13		5.49228	1.54931	1.05943		1.76585	2.09643		2.32221	1.5936	1.59708	0.921923		0.5071	0.773211	0.877647		0.740218	0.699065		0.675632	0.765981	0.765424	0.767434
0.0098	0.0287	0.0147		0.0146	0.066		0.0472	0.0102	0.04	0.78		4.61126	1.50003	1.60804		3.94081	2.38857		1.87178	1.6434	0.943269	1.40522		0.537532	0.781587	0.763681		0.566434	0.669316		0.725983	0.758164	0.912289	0.648927
0.0233	0.0732	0.0144		0.0358	0.012		0.1147	0.012	0.08	0.39		1.60257	2.71819	0.909788		1.42052	1.18736		2.9499	1.88548	1.05003	1.53739		0.764548	0.641088	0.923345		0.795907	0.844923		0.623843	0.72422	0.880259	0.667568
0.0378	0.047	0.0462		0.0185	0.004		0.0349	0.013	0.04	0.25		10.4504	1.36041	1.30238		1.37083	3.16629		1.36292	1.22784	2.60626	1.12361		0.40923	0.807461	0.819279		0.805408	0.609295		0.806965	0.835532	0.650137	0.809813
0.0139	0.0699	0.0461		0.0327	0.13		0.0521	0.012	0.03	0.51		3.71609	6.59495	2.03061		2.39983	4.73981		2.06404	1.18736	1.23567	1.81671		0.577629	0.477097	0.706538		0.668268	0.532628		0.702702	0.844923	0.833765	0.85428
0.0131	0.0115	0.311		0.2682	0.072		0.0435	0.0117	0.11	0.65		1.88434	1.88201	4.1589		4.45931	2.00706		3.05434	2.15832	1.37541	1.06354		0.724365	0.724665	0.556354		0.543569	0.70929		0.61665	0.692318	0.804514	0.643791
0.0082	0.0602	0.0242		0.0531	0.024		0.0785	0.0116	0.08	0.36		1.59864	2.02281	3.25218		1.69245	2.74903		2.70071	1.14778	1.62572	1.06118		0.765174	0.707445	0.603883		0.750768	0.638682		0.642468	0.854525	0.760902	0.715258
0.0293	0.0498	0.0493		0.0184	0.01		0.0111	0.011	0.05	0.19		13.4274	3.12804	2.02885		1.70444	1.24644		1.53116	1.14886	3.01688	1.12879		0.376427	0.611768	0.706742		0.749003	0.831356		0.776255	0.854256	0.619191	0.818925
0.0403	0.0598	0.0182		0.0446	0.22		0.0507	0.078	0.06	0.15		10.1363	3.13714	1.31762		2.99632	2.35309		2.53822	1.54208	1.32557	0.858029		0.413414	0.611176	0.816108		0.620604	0.672664		0.655896	0.774418	0.814473	0.77591
0.0125	0.0265	0.0659		0.033	0.176		0.0236	0.0055	0.09	0.19		1.92259	3.09302	3.83219		1.59695	4.43984		2.70976	1.67473	1.12806	1.7678		0.71953	0.614068	0.571736		0.765444	0.544363		0.641752	0.753406	0.859477	0.860801
0.0421	0.0372	0.0399		0.0824	0.011		0.0349	0.046	0.03	0.16		2.92046	1.50329	2.80417		1.86568	2.87174		1.86082	1.47552	1.59708	1.03233		0.625932	0.781023	0.634468		0.726772	0.629452		0.727405	0.785891	0.765424	0.739959
0.0201	0.0285	0.0384		0.0597	0.048		0.1396	0.0239	0.05	0.19		5.61	1.09623	1.17939		1.88552	0.94274		4.21709	1.07909	1.61115	1.00608		0.503527	0.867715	0.846821		0.724214	0.912459		0.553783	0.872285	0.763189	0.706075
0.0204	0.0328	0.0187		0.0076	0.018		0.0342	0.0575	0.03	0.16		2.36955	2.68723	0.917281		1.92696	7.29513		2.56928	2.15449	1.23567	1.01321		0.671102	0.643541	0.920824		0.718985	0.461318		0.653241	0.692728	0.833765	0.788878
0.0296	0.0298	0.0149		0.0643	0.034		0.1902	0.0227	0.02	0.04		1.38843	1.86934	1.02506		2.78124	2.70087		4.05223	1.8296	1.44264	0.943269		0.801991	0.726298	0.887349		0.636207	0.642455		0.561194	0.731519	0.791817	0.815798
0.0689	0.0166	0.007		0.0198	0.333		0.0589	0.0328	0.08	0.12		9.33871	1.95759	1.03389		1.57226	2.2248		1.71802	2.68723	1.54445	0.87969		0.424863	0.715215	0.884816		0.769431	0.685352		0.747025	0.643541	0.774021	0.798496
0.0231	0.017	0.0492		0.0133	0.008		0.0627	0.0762	0.05	0.24		2.82834	1.74216	3.48199		0.966587	2.94771		2.71448	1.88458	1.24888	0.933358		0.632655	0.743558	0.590294		0.904893	0.623997		0.64138	0.724335	0.830814	0.781813
0.0812	0.0383	0.0266		0.0111	0.026		0.0416	0.0372	0.02	0.16		5.14733	1.18556	2.45786		1.53116	2.02343		1.67057	1.85434	2.35694	0.921161		0.518183	0.84535	0.662967		0.776255	0.707373		0.754031	0.728251	0.672298	0.730741
0.0402	0.0274	0.0103		0.0182	0.143		0.023	0.1006	0.1	0.18		2.17642	1.82194	1.31033		1.13405	2.90908		1.6832	1.94734	1.29715	0.943399		0.690393	0.732543	0.817619		0.85796	0.626747		0.752141	0.716468	0.820377	0.725559
0.042	0.1088	0.0321		0.0065	0.042		0.0125	0.0026	0.03	0.18		8.36975	2.72212	1.39495		2.07199	1.33992		2.40411	1.24684	1.17065	0.926751		0.440663	0.640779	0.800739		0.701803	0.811555		0.667871	0.831267	0.848924	0.75879
0.0157	0.048	0.0126		0.0246	0.006		0.0101	0.0042	0.04	0.13		5.35729	3.5594	1.07697		2.04171	1.40724		9.24198	0.985067	1.03753	1.05039		0.511324	0.585983	0.872857		0.705255	0.798402		0.42634	0.899199	0.88378	0.755274
0.0161	0.0053	0.0463		0.0938	0.02		0.129	0.0166	0.01	0.23		2.30124	4.43731	2.22609		3.2923	1.44264		1.93636	1.47077	0.109427	1.30974		0.677678	0.544466	0.68522		0.60142	0.791817		0.71782	0.786737	1.87055	0.656013
0.0155	0.0507	0.0191		0.0325	0.039		0.0039	0.0102	0.01	0.16		1.22977	3.74678	1.68961		1.42886	1.25221		1.14244	1.81328	0.674292	0.975689		0.835095	0.576047	0.751188		0.794355	0.830078		0.855853	0.733707	1.0203	0.777565
0.0173	0.0169	0.0102		0.0438	0.025		0.0227	0.0313	0.01	0.36		5.21544	2.15814	1.6434		2.57037	0.923289		1.11987	1.46717	1.11301	1.44162		0.515918	0.692337	0.758164		0.653149	0.918822		0.861567	0.787379	0.863331	0.763189
0.011	0.0976	0.0112		0.0166	0.023		0.0284	0.0788	0.06	0.77		1.27641	4.63213	1.50394		1.58386	1.99165		2.36139	1.24934	1.7068	1.15191		0.824799	0.536724	0.78091		0.767548	0.711115		0.671875	0.830713	0.748657	0.721094
0.0368	0.1275	0.0174		0.0351	0.07		0.0518	0.0045	0.05	0.17		4.24141	4.43718	2.46076		2.6317	1.86475		2.43156	1.05543	1.06862	1.00232		0.552723	0.544471	0.662706		0.648036	0.726894		0.665349	0.878755	0.875124	0.704507
0.0227	0.0039	0.0163		0.0757	0.037		0.0113	0.022	0.03	0.09		4.54885	2.8557	1.11202		7.57965	2.45828		0.976146	1.19226	1.04753	1.38501		0.539979	0.630629	0.863588		0.455471	0.662929		0.90193	0.843762	0.880959	0.688811
0.0202	0.0228	0.018		0.0103	0.066		0.1599	0.0163	0.01	0.19		6.81269	1.26475	1.55396		1.17489	2.21099		4.15531	1.30784	4.69168	0.972731		0.47196	0.827325	0.772439		0.847901	0.686777		0.556514	0.818136	0.534443	0.797456
0.0197	0.0261	0.0343		0.0434	0.019		0.0467	0.025	0.01	0.08		4.84201	1.23313	2.36283		3.78182	1.82124		4.18969	2.53351	3.75642	1.08121		0.528854	0.834336	0.671738		0.574263	0.732637		0.554988	0.656302	0.575554	0.724638
0.0176	0.0086	0.0586		0.0463	0.029		0.079	0.0204	0.07	0.18		2.06877	1.18363	2.95354		2.61356	1.62644		3.77852	1.04875	0.942132	0.97729		0.702166	0.845808	0.623586		0.649532	0.76079		0.57443	0.880617	0.912656	0.815243
0.0447	0.0078	0.1105		0.0408	0.011		0.0193	0.0522	0.07	0.1		10.6751	2.04872	1.89417		2.02169	3.34946		1.54918	2.84702	1.33152	2.13724		0.406338	0.70445	0.723111		0.707575	0.597979		0.773232	0.631268	0.813258	0.747053
0.0574	0.028	0.0757		0.056	0.017		0.1336	0.011	0.1	0.05		6.74974	1.07146	3.51027		4.53961	2.739		5.81391	1.41305	1.06714	1.24888		0.473422	0.874351	0.588705		0.540345	0.63946		0.497571	0.797305	0.875529	0.853456
0.0351	0.0086	0.0207		0.0225	0.041		0.0433	0.0143	0.03	0.01		5.17094	3.07698	1.84735		2.98119	1.23754		1.86228	1.69926	1.17065	2.27574		0.517394	0.615133	0.729168		0.621652	0.833344		0.727214	0.749764	0.848924	0.829081
0.0196	0.0206	0.0429		0.0179	0.064		0.0583	0.0216	0.04	0.01		1.51216	3.22329	4.70581		1.46427	2.23077		2.21902	1.00559	1.08693	1.88654		0.779492	0.605682	0.533907		0.787898	0.68474		0.685947	0.893039	0.870183	0.747211
0.0224	0.1096	0.0181		0.0287	0.046		0.0295	0.0146	0.07	0.09		1.15775	5.16655	1.06065		2.01538	1.26255		1.90755	1.5048	1.33152	1.63955		0.852065	0.51754	0.87731		0.708313	0.827805		0.721416	0.78076	0.813258	0.852516
0.0359	0.0305	0.0514		0.0057	0.135		0.0505	0.0269	0.09	0.59		7.55108	1.13258	2.77474		1.80505	2.06039		2.55836	1.37802	1.38501	1.02205		0.456045	0.858331	0.636703		0.734821	0.703118		0.65417	0.804005	0.802652	0.798726
0.0332	0.0292	0.0317		0.0499	0.018		0.0382	0.0188	0.03	0.12		4.16038	1.4491	1.43038		3.02898	1.78104		1.5532	1.86019	1.67692	0.838461		0.556288	0.790639	0.794073		0.618366	0.738108		0.772564	0.727486	0.753078	0.685301
0.071	0.0737	0.023		0.04	0.054		0.0139	0.0315	0.1	0.2		8.72567	2.1695	3.28749		3.50166	2.44283		3.19025	1.52102	1.73766	1.55154		0.434588	0.691126	0.601713		0.589187	0.664324		0.607766	0.777976	0.7442	0.769253
0.0462	0.0323	0.0265		0.0683	0.024		0.0174	0.0329	0.06	0.01		5.17816	1.66692	3.09302		2.65136	1.00183		1.90598	1.46288	1.0058	3.20764		0.517153	0.754581	0.614068		0.64643	0.894154		0.721613	0.788148	0.892977	0.833944
0.0367	0.0399	0.0094		0.0496	0.055		0.0021	0.0065	0.05	0.12		6.87441	4.60471	1.74791		1.58079	1.9703		9.84923	1.38807	1.90882	1.08198		0.470543	0.537787	0.742742		0.768044	0.713674		0.417391	0.80206	0.721256	0.7884
0.0093	0.0346	0.035		0.0622	0.051		0.0272	0.0433	0.03	0.17		1.84169	3.36452	1.62544		1.84119	1.11151		1.75792	1.36867	1.44509	1.02054		0.729914	0.597085	0.760946		0.72998	0.863721		0.74133	0.805832	0.79137	0.692335
0.0475	0.0607	0.0107		0.0206	0.001		0.0207	0.0069	0.03	0.51		3.16625	1.56862	0.972149		2.09824	2.17207		1.25892	2.07827	1.37285	1.23323		0.609297	0.770025	0.903164		0.698863	0.690854		0.8286	0.701095	0.805014	0.829096
0.0252	0.0447	0.0332		0.0622	0.077		0.1064	0.0234	0.04	0.05		5.20196	1.94635	2.72639		2.29961	2.74638		2.20632	1.53412	1.95138	1.61115		0.516363	0.716589	0.640445		0.677839	0.638887		0.687261	0.775755	0.715974	0.72489
0.0808	0.0056	0.0953		0.0362	0.055		0.0401	0.0395	0.05	0.06		13.7298	1.38505	3.54797		4.14318	3.89556		1.18445	1.5149	2.38407	1.0058		0.373642	0.802643	0.586612		0.557057	0.568618		0.845614	0.779022	0.669738	0.591137
0.0127	0.0084	0.0228		0.0297	0.022		0.0331	0.0045	0.02	0.07		1.51608	1.24067	0.83958		1.40072	2.06023		2.15736	3.32984	1.64367	1.1434		0.778819	0.832643	0.948397		0.799639	0.703135		0.692421	0.599151	0.758123	0.80562
0.017	0.0116	0.0207		0.1213	0.048		0.1684	0.0342	0.02	0.04		2.30414	1.03309	1.84735		5.03427	4.86916		3.04853	1.05636	2.10006	0.812861		0.677394	0.885044	0.729168		0.522034	0.527869		0.617041	0.878497	0.698662	0.853227
0.0195	0.0621	0.0104		0.0224	0.105		0.0306	0.0134	0.05	0.03		1.49743	7.11148	1.28525		1.57759	4.66434		2.42054	1.38614	0.832123	1.30305		0.78204	0.465255	0.822902		0.768563	0.535485		0.666357	0.802432	0.951222	0.802141
0.055	0.0345	0.1191		0.0176	0.03		0.0084	0.0206	0.03	0.06		7.58627	2.15594	5.36121		3.40128	3.73932		2.67366	0.955049	1.17065	0.969883		0.455339	0.692572	0.511199		0.594926	0.57643		0.644627	0.908522	0.848924	0.814748
0.0102	0.0082	0.0959		0.0894	0.084		0.0825	0.0452	0.07	0.04		2.54313	2.29692	1.18984		3.89271	1.71114		3.53221	1.15691	1.53922	0.898359		0.655473	0.678103	0.844336		0.568757	0.748024		0.587483	0.85227	0.774896	0.680124
0.0113	0.0426	0.0619		0.0374	0.005		0.1199	0.0191	0.04	0.16		1.26028	3.59522	1.60363		4.26104	1.24448		2.78906	1.5818	1.30019	0.85167		0.828303	0.584031	0.76438		0.551873	0.831793		0.635612	0.767881	0.819738	0.798726
0.0418	0.0069	0.0342		0.0472	0.039		0.0279	0.0178	0.03	0.09		8.03638	0.912311	1.93777		1.06095	3.56962		2.33886	1.18559	1.30305	1.01245		0.446674	0.922493	0.717645		0.877229	0.585424		0.674025	0.845343	0.819137	0.804739
0.0494	0.0041	0.0307		0.0213	0.02		0.0116	0.0229	0.05	0.05		10.6289	2.197	2.4048		1.44915	1.86255		1.402	2.00908	1.39663	1.24888		0.406926	0.688231	0.667808		0.790629	0.727179		0.799394	0.709053	0.800418	0.696175
0.0073	0.0062	0.172		0.0494	0.074		0.0201	0.0645	0.04	0.02		3.43835	2.27735	2.15717		3.84451	1.26365		1.3352	2.37594	1.24448	0.80191		0.592781	0.680039	0.692441		0.571124	0.827564		0.81251	0.670501	0.831793	0.915507
0.0149	0.0106	2.286		0.0173	0.298		0.0347	0.0329	0.1	0.2		2.94257	1.23721	27.8751		1.35415	3.49616		2.593	2.99542	1.62833	1.00239		0.624361	0.833419	0.295079		0.808701	0.589496		0.651243	0.620666	0.760496	0.763097
0.0081	0.0147	0.771		0.0278	0.008		0.0686	0.0107	0.03	0.16		1.52627	4.36288	6.68179		1.43898	1.54604		1.74266	1.34898	1.23567	0.868702		0.777082	0.547545	0.475022		0.792488	0.773756		0.743488	0.809733	0.833765	0.744991
0.026	0.0254	2.034		0.0224	0.224		0.0208	0.04	0.02	0.05		4.07982	2.22793	17.9991		5.76178	6.18767		2.30481	1.30019	2.35694	1.34616		0.559926	0.685031	0.341398		0.499067	0.487343		0.677328	0.819738	0.672298	0.841083
0.0206	0.0412	0.242		0.0598	0.016		0.035	0.0209	0.01	0.16		2.28511	1.77039	4.02892		1.87922	1.15411		2.09478	1.81216	0.506606	0.975689		0.679269	0.739584	0.562274		0.725022	0.852959		0.699248	0.733857	1.12233	0.72131
0.025	0.0649	11.084		0.0468	0.093		0.1438	0.0087	0.01	0.07		2.88654	2.0011	169.515		1.71367	1.84175		2.48686	1.15658	0.213724	1.00635		0.628374	0.709994	0.161662		0.747656	0.729906		0.66038	0.852352	1.49644	0.706407
0.0238	0.0109	1.021		0.0349	0.011		0.1112	0.036	0.02	0.2		2.5878	2.0949	14.324		4.3183	1.55912		2.09764	1.60518	1.75083	1.15591		0.651679	0.699235	0.368403		0.549423	0.771586		0.698931	0.764135	0.742329	0.793851
0.0122	0.0095	0.605		0.0329	0.005		0.1037	0.0468	0.05	0.05		3.28919	1.7113	8.53003		1.08346	1.24448		3.97565	2.32561	1.20205	1.44835		0.601609	0.748	0.437886		0.87111	0.831793		0.564774	0.675303	0.841465	0.886033
0.0272	0.0169	0.121		0.0084	0.045		0.0172	0.0151	0.05	0.06		3.89244	1.12308	4.0056		0.95563	2.1311		2.36727	1.77749	2.38407	1.11885		0.56877	0.860743	0.563363		0.908338	0.695253		0.671318	0.738599	0.669738	0.820834
0.0312	0.0149	5.476		0.0832	0.025		0.0302	0.0146	0.07	0.03		5.06564	1.44482	50.9415		3.0875	1.8764		1.09332	2.70715	1.1434	0.730519		0.520954	0.791419	0.241354		0.614434	0.725386		0.868484	0.641958	0.855615	0.80596
0.0467	0.0149	0.233		0.0055	0.025		0.1327	0.0109	0.07	0.09		3.39025	1.44482	5.13089		2.89393	1.12053		6.17586	1.29993	0.851024	1.09837		0.595571	0.791419	0.518736		0.627839	0.861396		0.487654	0.819792	0.944127	0.838449
0.0239	0.0378	0.011		0.0068	0.054		0.0792	0.0095	0.04	0.03		7.22507	2.1032	3.607		2.40704	1.6365		2.71128	1.3811	1.24448	0.879524		0.462804	0.698314	0.583394		0.667601	0.759227		0.641632	0.803408	0.831793	0.848533
0.0549	0.0441	0.78		0.0813	0.185		0.0398	0.0372	0.01	0.15		6.88042	1.86182	10.5025		3.56775	1.94343		1.55519	1.63783	2.71509	0.949886		0.470406	0.727275	0.408551		0.585526	0.716948		0.772236	0.759022	0.641332	0.847503
0.0374	0.0199	0.534		0.0323	0.055		0.0375	0.0222	0.02	0.04		5.993	1.66023	5.16563		2.26555	2.03124		1.6808	1.09454	2.93187	0.772226		0.492564	0.755594	0.517571		0.681219	0.706465		0.752499	0.868161	0.625119	0.843817
0.0102	0.015	5.362		0.0482	0.012		0.0422	0.0073	0.06	0.04		4.63957	1.31312	72.1359		2.19248	2.41306		2.67966	2.0886	1.11885	1.53967		0.536437	0.817038	0.214928		0.688704	0.667044		0.644146	0.699938	0.861826	0.829081
0.0146	0.0557	0.556		0.026	0.181		0.0842	0.056	0.03	0.02		3.71351	2.29599	7.55072		2.34237	2.54073		3.1368	2.54376	1.67692	1.25871		0.577763	0.678194	0.456052		0.673689	0.655679		0.611198	0.655419	0.753078	0.788071
0.0516	0.048	1.379		0.0159	0.016		0.0438	0.03	0.03	0.07		6.18285	3.27352	17.8164		1.72638	1.58314		1.75423	1.44509	0.879524	1.00635		0.48747	0.602568	0.34256		0.745816	0.767663		0.741848	0.79137	0.933817	0.861396
0.019	0.0296	0.803		0.0899	0.045		0.0305	0.0192	0.11	0.23		1.68527	2.92882	11.434		5.3743	1.31929		1.78452	1.46331	1.23126	0.986685		0.751832	0.625336	0.397142		0.510784	0.815764		0.737628	0.788071	0.834759	0.838153
0.0303	0.038	5.098		0.0526	0.055		0.077	0.0096	0.01	0.15		4.25093	1.70601	75.8391		2.22083	3.61742		2.45652	1.07364	2.07506	1.13133		0.55231	0.748773	0.211372		0.685761	0.582834		0.663087	0.873759	0.701457	0.832468
0.0115	0.0766	0.892		0.0385	0.077		0.1879	0.0221	0.04	0.08		1.21682	1.6846	13.8563		2.1874	3.32397		7.04958	2.80059	1.03753	1.14543		0.838048	0.751932	0.372502		0.689236	0.599504		0.466613	0.634738	0.88378	0.832901
0.012	0.0244	0.749		0.0334	0.014		0.0491	0.0206	0.01	0.04		2.77247	2.65964	12.1204		1.55893	1.63655		1.85177	1.02848	0.674292	0.989651		0.636876	0.645758	0.389498		0.771617	0.75922		0.728588	0.886363	1.0203	0.841655
0.0185	0.1522	0.281		0.0106	0.038		0.0317	0.0235	0.03	0.3		4.96496	3.03156	3.96429		1.52171	1.50421		1.89534	1.26814	1.8445	1.20836		0.524452	0.618191	0.565313		0.777858	0.780864		0.722962	0.826586	0.729544	0.810362
0.041	0.0708	0.065		0.0275	0.009		0.0261	0.1105	0.01	0.16		4.47405	1.72776	1.8881		1.99568	1.71621		1.38397	1.68128	2.95453	0.957281		0.542972	0.745618	0.723884		0.710637	0.747288		0.802852	0.752426	0.623517	0.78383
0.0068	0.0187	0.148		0.0418	0.008		0.0293	0.0261	0.08	0.2		2.24421	2.00272	2.83334		2.14815	3.24228		1.43923	1.16201	1.54445	1.21037		0.683371	0.709802	0.632283		0.693408	0.604497		0.792443	0.851023	0.774021	0.862909
0.0135	0.0456	0.322		0.022	0.02		0.0188	0.0128	0.09	0.21		1.80318	3.42571	4.02729		2.29773	4.34771		1.32743	2.66386	1.18902	0.909195		0.735074	0.593509	0.56235		0.678023	0.548181		0.814092	0.645417	0.844529	0.737828
0.0145	0.0194	0.273		0.0154	0.01		0.0692	0.0128	0.03	0.06		1.50102	1.74691	3.05349		1.24579	1.24644		2.83882	1.04358	1.44509	0.900633		0.781415	0.742884	0.616707		0.8315	0.831356		0.631876	0.88207	0.79137	0.809861
0.0298	0.0582	0.157		0.0159	0.684		0.0153	0.0191	0.01	0.06		6.96118	1.45579	2.58906		4.88731	6.98218		1.73132	2.16982	0.989465	1.28235		0.46858	0.789426	0.651574		0.527215	0.468109		0.745107	0.691093	0.897864	0.789449
0.0144	0.0798	0.265		0.0059	0.013		0.0561	0.0146	0.03	0.04		1.98396	2.96935	3.57562		1.24778	1.47275		3.74429	1.38606	0.933358	0.812861		0.712032	0.622477	0.585096		0.831059	0.786383		0.576175	0.802448	0.915507	0.801559
0.0353	0.0053	0.526		0.0181	0.037		0.1085	0.0394	0.02	0.28		6.70889	1.80351	9.96819		1.33222	1.32987		4.11263	2.01126	1.09112	1.17337		0.474381	0.735029	0.415724		0.813116	0.813594		0.558433	0.708796	0.869068	0.808431
0.0173	0.0077	7.318		0.0715	0.061		0.1655	0.0332	0.07	0.12		5.9731	2.34462	119.494		5.979	1.24065		4.30251	1.30405	3.32312	0.944032		0.493111	0.673473	0.181647		0.492948	0.832648		0.550094	0.818929	0.599555	0.793749
0.0314	0.0584	0.228		0.2185	0.092		0.0329	0.076	0.06	0.04		4.12813	1.9704	4.14329		8.68146	1.92383		2.09394	1.41982	1.32557	0.943269		0.557733	0.713662	0.557052		0.435325	0.719375		0.699342	0.796037	0.814473	0.802417
0.0537	0.0525	0.315		0.0272	0.009		0.1571	0.0289	0.12	0.07		8.54708	3.77492	4.62772		1.58514	1.53882		5.22054	2.28039	1.63762	1.1795		0.437594	0.574612	0.536894		0.767341	0.774965		0.51575	0.679737	0.759055	0.852905
0.0152	0.0262	3.078		0.0601	0.014		0.0283	0.0164	0.16	0.09		2.58183	2.30674	55.1707		1.55112	1.50741		4.20206	1.00948	2.06932	1.01245		0.652181	0.677139	0.235022		0.77291	0.78031		0.554443	0.891891	0.702104	0.817402
0.0201	0.036	1.88		0.0305	0.016		0.0404	0.0211	0.1	0.03		3.48824	3.93029	34.4109		2.87187	1.25298		2.38273	1.8868	1.32804	0.933358		0.589941	0.566939	0.275071		0.629443	0.829906		0.669863	0.724051	0.813968	0.87396
0.0588	0.0283	4.454		0.0048	0.056		0.031	0.0178	0.09	0.04		2.6498	4.04834	73.7456		1.60293	3.48938		1.49571	1.48077	0.957738	1.53967		0.646556	0.561373	0.213353		0.764491	0.589877		0.78234	0.784961	0.907671	0.846672
0.015	0.0464	0.489		0.0148	0.066		0.026	0.0184	0.07	0.02		2.49691	1.93688	12.9581		1.34885	1.68291		2.12629	3.46393	1.03952	1.64367		0.659493	0.717756	0.380917		0.80976	0.752184		0.695777	0.591318	0.883215	0.861821
0.0121	0.0149	0.693		0.036	0.027		0.1757	0.0338	0.05	0.01		3.3911	2.11327	7.92759		1.60518	1.69487		4.95143	1.98391	1.39663	0.875415		0.595521	0.697203	0.448708		0.764135	0.75041		0.524929	0.712039	0.800418	0.787233
0.0198	0.0068	0.728		0.0189	0.03		0.0564	0.0787	0.1	0.02		1.26643	2.69559	10.9389		2.21598	1.93231		2.72264	1.47525	4.76813	0.868702		0.826959	0.642875	0.403044		0.68626	0.718321		0.640738	0.785939	0.531571	0.836796
0.0145	0.0283	1.023		0.093	0.043		0.0693	0.0342	0.1	0.02		1.63969	3.60977	17.7688		2.77964	2.33395		1.66106	1.11195	1.26675	1.01321		0.758735	0.583245	0.342866		0.636329	0.674498		0.755468	0.863607	0.826888	0.734681
0.0071	0.0197	0.217		0.0258	0.061		0.0574	0.013	0.05	0.03		3.225	1.20891	5.86528		1.67072	2.45559		2.62861	1.01171	1.20205	0.827801		0.605575	0.83987	0.496114		0.754008	0.663171		0.64829	0.891234	0.841465	0.874196
0.0764	0.0062	0.17		0.0592	0.103		0.069	0.024	0.13	0.04		9.16994	3.24256	5.85728		1.97446	6.18408		5.14732	2.74903	1.50621	1.03753		0.427453	0.604479	0.49634		0.713173	0.487438		0.518184	0.638682	0.780517	0.822826
0.0079	0.005	0.417		0.1015	0.096		0.0503	0.0315	0.08	0.04		1.66275	1.73741	9.59141		3.01992	6.27302		4.11235	1.83481	1.01945	0.695063		0.755211	0.744236	0.421098		0.618984	0.485123		0.558445	0.730826	0.888975	0.777226
0.0054	0.0308	1.731		0.0312	0.011		0.0227	0.064	0.05	0.06		1.46615	2.93035	26.6646		1.26927	1.41305		1.04686	1.32553	0.985392	0.867279		0.787562	0.625227	0.299479		0.826341	0.797305		0.881148	0.81448	0.8991	0.770849
0.0142	0.0522	0.311		0.0502	0.16		0.0201	0.0253	0.07	0.03		1.95024	2.05614	2.48358		4.67615	4.29773		2.07921	2.03187	2.40491	1.51982		0.716112	0.703601	0.660671		0.535034	0.550298		0.700989	0.706392	0.667797	0.802967
0.0058	0.1236	0.148		0.0181	0.04		0.0356	0.0084	0.01	0.02		2.56991	2.49895	1.98298		1.76141	1.80689		1.50281	1.09196	1.11301	1.34858		0.653188	0.659313	0.71215		0.740839	0.73457		0.781105	0.868845	0.863331	0.750136
0.0306	0.0619	0.116		0.0283	0.198		0.0744	0.0198	0.06	0.02		8.19236	2.44858	1.7188		2.48619	1.60533		2.45586	2.27122	1.32557	0.939105		0.443821	0.663804	0.746911		0.660439	0.76411		0.663147	0.680651	0.814473	0.798393
0.0472	0.0186	0.035		0.055	0.045		0.0163	0.0313	0.05	0.03		6.43414	1.90041	1.69821		4.28811	7.03022		1.89501	2.2171	1.66801	2.02288		0.481039	0.722318	0.749918		0.550709	0.46704		0.723004	0.686145	0.754417	0.841083
0.0036	0.0555	0.16		0.0131	0.019		0.0342	0.076	0.05	0.11		2.19496	1.70757	3.54943		2.36166	1.49428		2.47173	1.19802	1.5556	0.881933		0.688444	0.748546	0.586531		0.671849	0.782589		0.661725	0.842408	0.772168	0.913635
0.0262	0.1246	0.62		0.0261	0.065		0.0171	0.0141	0.01	0.15		1.30464	2.58261	9.90431		3.32716	2.04985		1.72184	0.948915	1.88654	4.18989		0.818805	0.652115	0.416616		0.599312	0.70432		0.746471	0.910476	0.724084	0.660194
0.0525	0.0222	0.294		0.0243	0.025		0.0677	0.0036	0.01	0.05		6.07755	2.91651	5.12362		1.88335	1.05195		2.38752	0.844343	0.0842866	1.02644		0.490269	0.626214	0.518981		0.724492	0.879724		0.669415	0.94661	2.0406	0.844529
0.0312	0.1012	2.039		0.013	0.007		0.1545	0.0127	0.01	0.09		4.52452	3.48722	21.9367		1.01171	1.19686		5.94937	1.16966	3.47481	1.04057		0.540945	0.589999	0.31961		0.891234	0.842682		0.493765	0.849164	0.5907	0.819137
0.0776	0.0299	0.736		0.0978	0.015		0.0158	0.0148	0.18	0.16		8.95414	2.87034	12.0088		2.92034	2.39748		2.98438	1.1363	1.23751	0.994333		0.43086	0.629554	0.390701		0.62594	0.668486		0.621431	0.857393	0.83335	0.794956
0.0283	0.033	1.069		0.0388	0.013		0.0232	0.0249	0.02	0.23		1.51104	2.45322	15.3693		2.4052	1.74824		2.06618	1.79368	1.75083	1.00141		0.779685	0.663385	0.359854		0.66777	0.742695		0.70246	0.736369	0.742329	0.819738
0.0274	0.0313	1.231		0.0843	0.043		0.0275	0.0541	0.06	0.06		1.52133	2.2171	12.1178		4.5343	1.75353		1.80871	1.23714	1.81235	0.969883		0.777922	0.686145	0.389526		0.540556	0.741947		0.734324	0.833433	0.733832	0.733384
0.0205	0.0282	0.603		0.0333	0.035		0.0572	0.0659	0.09	0.1		4.23444	1.18552	9.77929		2.71004	7.45898		3.78023	1.73671	1.15827	0.988449		0.553026	0.845359	0.418384		0.64173	0.457914		0.574343	0.744335	0.851937	0.823729
0.0287	0.0242	5.015		0.0319	0.021		0.0173	0.0305	0.13	0.21		3.89217	1.43437	66.0981		2.42085	2.01907		1.07175	1.07192	5.37666	0.969454		0.568784	0.793337	0.221283		0.666328	0.707881		0.874272	0.874226	0.510709	0.839126
0.0124	0.0174	0.851		0.0245	0.008		0.0252	0.0159	0.07	0.09		3.70315	1.66298	13.5432		3.31722	2.67155		8.02099	1.60312	1.00635	1.22031		0.578301	0.755177	0.375351		0.59991	0.644797		0.44696	0.764461	0.892815	0.814922
0.0172	0.0176	0.933		0.1477	0.041		0.0174	0.0225	0.09	0.1		3.81987	1.12177	16.7697		3.62479	2.00202		1.44156	1.86227	1.04057	0.988449		0.57235	0.861078	0.349544		0.582438	0.709886		0.792014	0.727216	0.882917	0.829687
0.0082	0.0253	0.467		0.0689	0.027		0.0192	0.0079	0.09	0.04		1.25371	1.73741	6.30333		1.45765	1.22141		1.56536	1.08042	0.0108076	0.943269		0.829746	0.744234	0.484344		0.78909	0.836996		0.770559	0.871926	4.0467	0.80562
0.0163	0.0283	0.36		0.0533	0.042		0.0798	0.0268	0.02	0.04		2.24512	1.38858	4.27685		1.625	1.83803		2.55703	1.38833	1.17292	1.47726		0.683279	0.801962	0.551192		0.761015	0.730399		0.654283	0.802011	0.848376	0.832468
0.0182	0.0773	0.53		0.0326	0.075		0.0397	0.0101	0.02	0.1		2.62656	4.10129	7.02615		1.48993	2.25201		2.05717	6.04242	1.25871	0.866062		0.648458	0.558947	0.467131		0.783349	0.682581		0.703484	0.491218	0.828646	0.822752
0.0642	0.01	0.522		0.053	0.124		0.0216	0.0094	0.06	0.35		5.25836	2.27574	10.7761		2.68501	1.85007		3.2348	1.11981	1.19874	4.43364		0.51451	0.6802	0.405064		0.643718	0.728811		0.604962	0.861581	0.84224	0.734616
0.0131	0.0193	0.253		0.0475	0.066		0.0137	0.0233	0.03	0.05		0.957002	1.65478	5.60187		2.33118	2.70525		1.44658	1.45807	1.17065	0.868829		0.907904	0.756423	0.503771		0.674764	0.642108		0.791097	0.789014	0.848924	0.682408
0.0447	0.0189	0.998		0.0227	0.074		0.0196	0.0736	0.02	0.19		9.88362	2.49268	18.7878		2.52397	1.45676		1.71144	2.56835	1.17292	1.86785		0.416907	0.659865	0.336552		0.657127	0.78925		0.747981	0.65332	0.848376	0.765685
0.0146	0.021	1.282		0.0467	0.004		0.0517	0.0305	0.1	0.02		2.65337	2.01907	16.2301		1.91207	4.21433		2.90235	1.26068	1.35941	1.01321		0.646267	0.707881	0.353376		0.720846	0.553904		0.627231	0.828214	0.807658	0.833504
0.0398	0.0276	5.45		0.07	0.146		0.1215	0.0311	0.08	0.02		11.3743	1.45991	67.2145		3.85897	3.66193		7.89295	1.1498	1.7529	0.939105		0.397835	0.788682	0.220051		0.57041	0.580462		0.449363	0.854023	0.742037	0.836584
0.0428	0.0225	0.89		0.0365	0.049		0.0611	0.0623	0.07	0.37		6.91519	1.38337	13.0688		2.71787	3.23102		1.96366	1.18941	1.10804	1.03735		0.469616	0.802967	0.379838		0.641113	0.605198		0.714478	0.844436	0.864621	0.701578
0.02	0.0963	0.805		0.0447	0.187		0.0376	0.0107	0.09	0.1		6.57259	2.79697	9.25386		1.4469	2.17472		3.37543	0.864237	1.60142	1.17841		0.477638	0.635012	0.426157		0.79104	0.690573		0.596442	0.939291	0.764731	0.880959
0.0419	0.1121	0.32		0.008	0.005		0.0119	0.023	0.12	0.05		1.85374	2.10304	2.69717		1.94756	6.17781		1.9173	1.78218	3.90058	1.34616		0.728329	0.698332	0.642749		0.716441	0.487603		0.72019	0.73795	0.568375	0.841465
0.0629	0.0054	0.636		0.0181	0.024		0.0273	0.0276	0.02	0.1		8.96619	1.26651	10.3448		1.64657	1.73117		3.58458	2.28298	1.64367	0.938199		0.430667	0.82694	0.410617		0.757677	0.745129		0.584608	0.67948	0.758123	0.871713
0.0305	0.1062	0.59		0.0857	0.057		0.1394	0.0077	0.11	0.16		2.41591	2.66231	10.515		1.93835	1.11446		4.50493	2.60491	1.43608	1.1521		0.666782	0.645542	0.408389		0.717574	0.862957		0.541728	0.650249	0.793021	0.834422
0.0153	0.0534	0.499		0.0427	0.084		0.0897	0.0092	0.14	0.5		1.61707	3.2043	9.06396		1.52463	1.29496		4.07506	0.910308	2.58472	1.03114		0.762257	0.606876	0.429113		0.77736	0.82084		0.560144	0.92317	0.651938	0.733891
0.0314	0.0282	0.715		0.0092	0.013		0.0409	0.0093	0.04	0.06		6.02655	1.99115	9.83561		1.6424	3.89034		2.08725	0.890836	1.13787	1.46104		0.491648	0.711175	0.417584		0.758318	0.568873		0.700088	0.929847	0.856999	0.838395
0.0081	0.0258	0.195		0.0265	0.024		0.0278	0.0124	0.08	0.9		1.81658	1.41634	2.21695		1.66999	1.45837		4.68517	1.34954	3.07935	0.989023		0.733262	0.796688	0.68616		0.754119	0.78896		0.534691	0.809621	0.614976	0.717354
0.0438	0.0111	0.9		0.0297	0.015		0.0213	0.0085	0.04	0.04		6.38537	5.00274	9.49705		2.25733	4.19011		2.45124	1.3695	2.26305	1.03753		0.482261	0.523128	0.422488		0.682045	0.554969		0.663564	0.805669	0.681469	0.840382
0.0152	0.0258	0.464		0.0708	0.046		0.0726	0.0186	0.04	0.06		3.74382	1.18919	10.0456		2.84006	2.90382		1.87534	1.0044	1.30019	1.0058		0.576199	0.844489	0.414654		0.631784	0.627125		0.725522	0.893393	0.819738	0.767191
0.0246	0.006	0.272		0.0672	0.05		0.0852	0.0285	0.06	0.04		4.75871	1.62905	2.72659		6.18548	1.61115		3.64065	1.6012	1.46104	1.13787		0.531922	0.760383	0.640429		0.487401	0.763189		0.581591	0.764766	0.78848	0.791817
0.0217	0.0113	0.184		0.0264	0.068		0.0346	0.0193	0.03	0.02		1.80497	2.72129	3.93253		1.86607	1.5405		1.81435	2.53101	0.827801	1.25871		0.734831	0.640845	0.566831		0.726722	0.774682		0.733562	0.656518	0.952874	0.789692
0.0203	0.0106	0.521		0.071	0.015		0.0292	0.0359	0.06	0.09		7.0429	3.60702	8.52752		2.45354	1.20671		1.4491	1.17103	1.19874	1.52695		0.46676	0.583393	0.437929		0.663356	0.840382		0.790639	0.848833	0.84224	0.811182
0.0252	0.0107	0.27		0.0479	0.021		0.0032	0.0131	0.02	0.03		2.12179	1.34898	7.24932		1.81747	2.01907		3.6066	1.09932	1.54097	0.989345		0.696269	0.809733	0.462287		0.733143	0.707881		0.583416	0.866902	0.774604	0.755337
0.0068	0.0235	0.317		0.0156	0.141		0.0508	0.0284	0.06	0.19		4.65798	2.86725	4.70228		2.3712	2.6254		3.356	1.30627	1.55629	0.924104		0.535729	0.62978	0.534041		0.670947	0.648553		0.59759	0.818465	0.772053	0.812156
0.0146	0.027	0.446		0.0064	0.121		0.0319	0.0444	0.04	0.22		2.31291	1.29324	5.38376		1.88107	1.77162		3.30715	1.19898	1.35755	1.06249		0.676537	0.821203	0.510484		0.724786	0.739414		0.600518	0.842184	0.808027	0.622132
0.0313	0.0151	0.531		0.0296	0.006		0.0621	0.0372	0.03	0.11		2.03244	1.77749	9.78135		1.72255	3.46233		3.36363	2.71227	0.989345	0.859886		0.706325	0.738599	0.418355		0.746369	0.591409		0.597138	0.641554	0.897901	0.85065
0.0732	0.0066	0.39		0.0612	0.078		0.1298	0.0189	0.74	0.27		13.301	2.00968	5.6538		3.80094	2.50441		2.53756	1.72556	1.77084	1.20084		0.377615	0.708982	0.502224		0.573298	0.658834		0.655952	0.745935	0.739523	0.840382
0.0151	0.0642	0.892		0.1131	0.027		0.0546	0.0304	0.11	0.05		4.57055	2.52439	16.5738		3.72755	1.97171		3.065	1.40731	1.09755	0.985392		0.539123	0.657091	0.350916		0.577036	0.713505		0.615934	0.798389	0.867366	0.864621
0.1192	0.0296	0.462		0.055	0.06		0.0367	0.0208	0.05	0.07		11.0166	2.58685	7.10512		2.86302	2.67529		1.9835	1.24684	1.15641	0.822015		0.402094	0.651759	0.465394		0.630091	0.644496		0.712088	0.831267	0.852393	0.833765
0.0351	0.0152	0.142		0.0152	0.339		0.2295	0.0638	0.07	0.09		3.93758	2.03068	2.08678		1.75418	3.2687		4.39976	1.50954	1.00635	0.984842		0.566589	0.70653	0.70014		0.741856	0.602864		0.546011	0.779943	0.892815	0.813841
0.018	0.0262	0.249		0.0468	0.011		0.0473	0.0369	0.13	0.04		4.59083	1.99265	3.83987		1.65319	5.09411		2.20405	2.29303	1.36853	0.772226		0.538328	0.710996	0.571354		0.756664	0.519982		0.687496	0.678487	0.805859	0.805152
0.0138	0.0267	0.039		0.0637	0.008		0.0278	0.0398	0.09	0.05		2.16023	2.32861	2.55687		1.38075	2.41321		2.81051	1.37122	0.957738	0.796466		0.692114	0.675012	0.654297		0.803475	0.667031		0.63399	0.805332	0.907671	0.801608
0.0201	0.1026	1.093		0.0367	0.012		0.0244	0.0292	0.07	0.23		4.07052	3.56715	17.9259		4.03106	0.965366		1.41095	2.23377	1.03952	0.972104		0.560352	0.585559	0.341862		0.562175	0.905274		0.797702	0.684433	0.883215	0.752875
[truncated: 6,816 more rows]

## Sheet: Figure 5
P1						P2						P3						P4
	COX Activity		MCI				COX Activity		MCI				COX Activity		MCI				COX Activity		MCI
	Mean	SEM	Mean	SEM			Mean	SEM	Mean	SEM			Mean	SEM	Mean	SEM			Mean	SEM	Mean	SEM
[truncated: 16 more rows]

## Sheet: Figure 6
Sample	Group	Volume mean	Volume median	MCI mean	MCI median	S mean	S median	V density mean	V density median
[truncated: 35 more rows]

[truncated: 10 more sheets: Figure 7, Figure 8, Figure 9, Figure S1, Figure S2, Figure S3, Figure S4, Figure S5, Figure S6, Figure S7]
